# Supplementary material for: STAT Is an Essential Activator of the Zygotic Genome in the Early Drosophila Embryo
Source: PLoS Genet. 2011 May 26;7(5):e1002086. doi: 10.1371/journal.pgen.1002086 (PMC3102735; doi:10.1371/journal.pgen.1002086)
Supplement: Table S1 — Early zygotic genes and their activators. Activators are based on published literature and may not be transcription factors or directly act on target genes. (XLSX) [file pgen.1002086.s008.xlsx]

## Sheet: Sheet1
Supplementary Table S1. Zygotic genes and their activators
Gap Genes
	TARGET:	giant (gt)
	activator/interactor:	source:	info:		activator	type	points	Activator and score
	bicoid (bcd)	Lebrecht D, Foehr M, Smith E, Lopes FJ, Vanario-Alonso CE, Reinitz J, Burz DS, Hanes SD., Bicoid cooperative DNA binding is critical for embryonic patterning in Drosophila. Proc Natl Acad Sci U S A. 2005 Sep 13;102(37):13176-81.	DNA binding mutants of bcd show failure of Hb, Gt and Kr correct expression pattern and head and thorax developmental defects.		bicoid (bcd)	genetic, blastoderm	10	bicoid (bcd)	10
	bicoid (bcd)	Rivera-Pomar R, Lu X, Perrimon N, Taubert H, Jäckle H. Activation of posterior gap gene expression in the Drosophila blastoderm. Nature. 1995 Jul 20;376(6537):253-6.Click here to read	Kni and gt posterior expression is lost in embryos lacking both bcd and cad.		bicoid (bcd)	genetic, blastoderm	10	caudal (cad)	10
	caudal (cad)	Rivera-Pomar R, Lu X, Perrimon N, Taubert H, Jäckle H. Activation of posterior gap gene expression in the Drosophila blastoderm. Nature. 1995 Jul 20;376(6537):253-6.Click here to read	Kni and gt posterior expression is lost in embryos lacking both bcd and cad.		caudal (cad)	genetic, blastoderm	10	torso (tor)/raf (phl)	10
	signal-transducer and activator of transcription protein at 92E (stat92E)	Sweitzer et al., 1995	TTCNNNGAA	Binding site cluster (Flyenhancer)	unpaired (upd)/signal-transducer and activator of transcription protein at 92E (stat92E)	enhancer binding, consensus (Flyenhancer)	2	unpaired (upd)/signal-transducer and activator of transcription protein at 92E (stat92E)	2
	torso (tor)	Strecker TR, Yip ML, Lipshitz HD. Zygotic genes that mediate torso receptor tyrosine kinase functions in the Drosophila melanogaster embryo. Proc Natl Acad Sci U S A. 1991 Jul 1;88(13):5824-8.	central abdominal deletions results from constitutively active tor		torso (tor)/raf (phl)	genetic, blastoderm	10	zelda (zld)	2
	zelda (zld)	Liang et al., 2008	YAGGYAG	Binding site clusters (Flyenhancer)	zelda (zld)	enhancer binding, consensus (Flyenhancer)	2
	TARGET:	huckebein (hkb)
	activator/interactor:	source:	info:		activator	type	points	Activator and score
	bicoid (bcd)	Reuter R, Leptin M. Interacting functions of snail, twist and huckebein during the early development of germ layers in Drosophila. Development. 1994 May;120(5):1137-50.	Anterior bcd and posterior tor control hkb expression.		bicoid (bcd)	genetic, blastoderm	10	bicoid (bcd)	10
	snail (sna)	Zeitlinger J, Zinzen RP, Stark A, Kellis M, Zhang H, Young RA, Levine M. Whole-genome ChIP-chip analysis of Dorsal, Twist, and Snail suggests integration of diverse patterning processes in the Drosophila embryo. Genes Dev. 2007 Feb 15;21(4):385-90.	ChIP-CHIP to identify binding to promoter region		snail (sna)	enhancer binding, hi throughput (ChIP-chip, etc)	2	snail (sna)	2
	signal-transducer and activator of transcription protein at 92E (stat92E)	Sweitzer et al., 1995	TTCNNNGAA	Binding site cluster (FlyEnhancer)	unpaired (upd)/signal-transducer and activator of transcription protein at 92E (stat92E)	enhancer binding, consensus (Flyenhancer)	2	torso (tor)/raf (phl)	15
	torso (tor)	Furriols M, Sprenger F, Casanova J. Variation in the number of activated torso receptors correlates with differential gene expression. Development. 1996 Jul;122(7):2313-7	Different Tor levels determine differential target activation - high levels activate both hkb and tll, while low levels activate only tll.		torso (tor)/raf (phl)	genetic, blastoderm	10	twist (twi)	2
	torso (tor)	Li J, Li WX. Drosophila gain-of-function mutant RTK torso triggers ectopic Dpp and STAT signaling. Genetics. 2003 May;164(1):247-58.	tor GOF suppressor mutation screen		torso (tor)/raf (phl)	genetic, screen	5	unpaired (upd)/signal-transducer and activator of transcription protein at 92E (stat92E)	2
	torso (tor)	Brönner G and Jäckle H. Control and function of terminal gap gene activity in the posterior pole region of the Drosophila embryo. Mech Dev. 1991 Nov;35(3):205-11.	The activation and expression pattern of tll and hkb require maternally provided tor activity, in the posterior pole of the embryo		torso (tor)/raf (phl)	genetic, blastoderm	10	Lilliputian (Lilli)	10
	twist (twi)	Zeitlinger J, Zinzen RP, Stark A, Kellis M, Zhang H, Young RA, Levine M. Whole-genome ChIP-chip analysis of Dorsal, Twist, and Snail suggests integration of diverse patterning processes in the Drosophila embryo. Genes Dev. 2007 Feb 15;21(4):385-90.	ChIP-CHIP to identify binding to promoter region		twist (twi)	enhancer binding, hi throughput (ChIP-chip, etc)	2	zelda (zld)	2
	Lilliputian (Lilli)	Tang et al., (2001) Development 128, 801-813.	Expression lost in lilli mutants.		Lilliputian (Lilli)	genetic, blastoderm	10
	zelda (zld)	Liang et al., 2008	YAGGYAG	Binding site clusters (Flyenhancer)	zelda (zld)	enhancer binding, consensus (Flyenhancer)	2
	TARGET:	hunchback (hb)
	activator/interactor:	source:	info:		activator	type	points	Activator and score
	bicoid (bcd)	Nusslein-Vollhard	Mutating one of the bcd consensus sequence in the hb promoter results in lowered Hb activation.		bicoid (bcd)	enhancer binding, in vivo (promoter-reporter, etc)	5	bicoid (bcd)	15
	bicoid (bcd)	Schröder C, Tautz D, Seifert E, Jäckle H. Differential regulation of the two transcripts from the Drosophila gap segmentation gene hunchback. EMBO J. 1988 Sep;7(9):2881-7.	Efficient activation of zygotic Hb anterior expression is dependent on bcd activity as shown by Hb staining.		bicoid (bcd)	genetic, blastoderm	10	hunchback (hb)	2
	bicoid (bcd)	Lebrecht D, Foehr M, Smith E, Lopes FJ, Vanario-Alonso CE, Reinitz J, Burz DS, Hanes SD. Bicoid cooperative DNA binding is critical for embryonic patterning in Drosophila. Proc Natl Acad Sci U S A. 2005 Sep 13;102(37):13176-81. Epub 2005 Sep 6.	DNA binding mutants of bcd show failure of Hb, Gt and Kr correct expression pattern and head and thorax developmental defects.		bicoid (bcd)	genetic, blastoderm	10	snail (sna)	2
	bicoid (bcd)	Driever et al., 1989	DNaseI footprinting assay.	Redfly (DNaseI footprinting)	bicoid (bcd)	enhancer binding, in vitro (DNaseI footprinting)	2	twist (twi)	2
	hunchback (hb)	Treisman et al., 1989	DNaseI footprinting assay.	Redfly (DNaseI footprinting)	hunchback (hb)	enhancer binding, in vitro (DNaseI footprinting)	2
	snail (sna)	Zeitlinger J, Zinzen RP, Stark A, Kellis M, Zhang H, Young RA, Levine M. Whole-genome ChIP-chip analysis of Dorsal, Twist, and Snail suggests integration of diverse patterning processes in the Drosophila embryo. Genes Dev. 2007 Feb 15;21(4):385-90.	ChIP-CHIP to identify binding to promoter region		snail (sna)	enhancer binding, hi throughput (ChIP-chip, etc)	2
	twist (twi)	Zeitlinger J, Zinzen RP, Stark A, Kellis M, Zhang H, Young RA, Levine M. Whole-genome ChIP-chip analysis of Dorsal, Twist, and Snail suggests integration of diverse patterning processes in the Drosophila embryo. Genes Dev. 2007 Feb 15;21(4):385-90.	ChIP-CHIP to identify binding to promoter region		twist (twi)	enhancer binding, hi throughput (ChIP-chip, etc)	2
	TARGET:	knirps (kni)
	activator/interactor:	source:	info:		activator	type	points	Activator and score
	bicoid (bcd)	Liaw et al., 1993	DNaseI footprinting assay.	Redfly (DNaseI footprinting)	bicoid (bcd)	enhancer binding, in vitro (DNaseI footprinting)	2	bicoid (bcd)	2
	breathless (btl)	Myat MM, Lightfoot H, Wang P, Andrew DJ. A molecular link between FGF and Dpp signaling in branch-specific migration of the Drosophila trachea. Dev Biol. 2005 May 1;281(1):38-52.	EMS mutant screen for tracheal development phenotypes show that btl and pnt regulate kni and knrl expression and is further confirmed by rescue of btl mutant phenotype by kni or knrl ectopic expression.		breathless (btl)	genetic, development	5	breathless (btl)	5
	caudal (cad)	Rivera-Pomar R, Lu X, Perrimon N, Taubert H, Jäckle H. Activation of posterior gap gene expression in the Drosophila blastoderm. Nature. 1995 Jul 20;376(6537):253-6.Click here to read	Kni and gt posterior expression is lost in embryos lacking both bcd and cad.		caudal (cad)	genetic, blastoderm	10	caudal (cad)	15
	caudal (cad)	Rivera-Pomar et al., 1995	TTGTTTRGCTC	Binding site cluster (Flyenhancer)	caudal (cad)	enhancer binding, consensus (Flyenhancer)	2	dorsal (dl)	2
	caudal (cad)	Rivera-Pomar et al., 1995	CAATTTRTGGT	Binding site cluster (Flyenhancer)	caudal (cad)	enhancer binding, consensus (Flyenhancer)	2	decapentaplegic (dpp)/mothers against dpp (mad)	5
	caudal (cad)	Rivera-Pomar et al., 1995	GACTTTRTGAC	Binding site cluster (Flyenhancer)	caudal (cad)	enhancer binding, consensus (Flyenhancer)	2	hunchback (hb)	2
	caudal (cad)	Rivera-Pomar et al., 1995	ACGTTTRCACG	Binding site cluster (Flyenhancer)	caudal (cad)	enhancer binding, consensus (Flyenhancer)	2	knirps (kni)	5
	caudal (cad)	Rivera-Pomar et al., 1995	TTTTTTRGGCC	Binding site cluster (Flyenhancer)	caudal (cad)	enhancer binding, consensus (Flyenhancer)	2	krüppel (kr)	10
	caudal (cad)	Rivera-Pomar et al., 1995	CGATTTRGTTA	Binding site cluster (Flyenhancer)	caudal (cad)	enhancer binding, consensus (Flyenhancer)	2	pointed (pnt)	5
	caudal (cad)	Rivera-Pomar et al, 1995	DNaseI footprinting assay.	Redfly (DNaseI footprinting)	caudal (cad)	enhancer binding, in vitro (DNaseI footprinting)	2	snail (sna)	2
	caudal (cad)	Rivera-Pomar R, Lu X, Perrimon N, Taubert H, Jäckle H. Activation of posterior gap gene expression in the Drosophila blastoderm. Nature. 1995 Jul 20;376(6537):253-6.Click here to read	Kni and gt posterior expression is lost in embryos lacking both bcd and cad.		caudal (cad)	enhancer binding, in vivo (promoter-reporter, etc)	5	tailless (tll)	2
	dorsal (dl)	Zeitlinger J, Zinzen RP, Stark A, Kellis M, Zhang H, Young RA, Levine M. Whole-genome ChIP-chip analysis of Dorsal, Twist, and Snail suggests integration of diverse patterning processes in the Drosophila embryo. Genes Dev. 2007 Feb 15;21(4):385-90.	ChIP-CHIP to identify binding to promoter region		dorsal (dl)	enhancer binding, hi throughput (ChIP-chip, etc)	2	twist (twi)	2
	decapentaplegic (dpp)	Chen CK, Kühnlein RP, Eulenberg KG, Vincent S, Affolter M, Schuh R. The transcription factors KNIRPS and KNIRPS RELATED control cell migration and branch morphogenesis during Drosophila tracheal development. Development. 1998 Dec;125(24):4959-68.	Knirps is required for DPP signaling leading to the migration of tracheal cells and ectopic knirps mimick dpp ectopic expression phenotype.		decapentaplegic (dpp)	genetic, development (wing, eye, stem cell, etc)	5	zelda (zld)	2
	hunchback (hb)	Rivera-Pomar et al, 1995	DNaseI footprinting assay.	Redfly (DNaseI footprinting)	hunchback (hb)	enhancer binding, in vitro (DNaseI footprinting)	2
	knirps (kni)	Lunde K, Biehs B, Nauber U, Bier E. The knirps and knirps-related genes organize development of the second wing vein in Drosophila. Development. 1998 Nov;125(21):4145-54.	Kni and knrl postively regulate wing vein L2 Kni expression and repressing Salm.		knirps (kni)	genetic, development (wing, eye, stem cell, etc)	5
	krüppel (kr)	Pankratz MJ, Hoch M, Seifert E, Jäckle H. Krüppel requirement for knirps enhancement reflects overlapping gap gene activities in the Drosophila embryo. Nature. 1989 Sep 28;341(6240):337-40.	Kr directly enhances kni expression, while tll represses kni, required during abdominal segmentation.		krüppel (kr)	genetic, blastoderm	10
	pointed (pnt)	Myat MM, Lightfoot H, Wang P, Andrew DJ. A molecular link between FGF and Dpp signaling in branch-specific migration of the Drosophila trachea. Dev Biol. 2005 May 1;281(1):38-52.	EMS mutant screen for tracheal development phenotypes show that btl and pnt regulate kni and knrl expression and is further confirmed by rescue of btl mutant phenotype by kni or knrl ectopic expression.		pointed (pnt)	genetic, development	5
	snail (sna)	Zeitlinger J, Zinzen RP, Stark A, Kellis M, Zhang H, Young RA, Levine M. Whole-genome ChIP-chip analysis of Dorsal, Twist, and Snail suggests integration of diverse patterning processes in the Drosophila embryo. Genes Dev. 2007 Feb 15;21(4):385-90.	ChIP-CHIP to identify binding to promoter region		snail (sna)	enhancer binding, hi throughput (ChIP-chip, etc)	2
	tailless (tll)	Pankratz et al., 1992	DNaseI footprinting assay.	Redfly (DNaseI footprinting)	tailless (tll)	enhancer binding, in vitro (DNaseI footprinting)	2
	twist (twi)	Zeitlinger J, Zinzen RP, Stark A, Kellis M, Zhang H, Young RA, Levine M. Whole-genome ChIP-chip analysis of Dorsal, Twist, and Snail suggests integration of diverse patterning processes in the Drosophila embryo. Genes Dev. 2007 Feb 15;21(4):385-90.	ChIP-CHIP to identify binding to promoter region		twist (twi)	enhancer binding, hi throughput (ChIP-chip, etc)	2
	zelda (zld)	Liang et al., 2008	YAGGYAG	Binding site clusters (Flyenhancer)	zelda (zld)	enhancer binding, consensus (Flyenhancer)	2
	TARGET:	krüppel (kr)
	activator/interactor:	source:	info:		activator	type	points	Activator and score
	bicoid (bcd)	Hoch M, Seifert E, Jäckle H. Gene expression mediated by cis-acting sequences of the Krüppel gene in response to the Drosophila morphogens bicoid and hunchback. EMBO J. 1991 Aug;10(8):2267-78	The 730 bp Kr cis-element contains multiple hb and bcd consensus sequences and is responsible for the expression of a reporter in the center of the embryo in a Kr-like manner.		bicoid (bcd)	enhancer binding, in vivo (promoter-reporter, etc)	5	bicoid (bcd)	15
	bicoid (bcd)	Hoch M, Gerwin N, Taubert H, Jäckle H. Competition for overlapping sites in the regulatory region of the Drosophila gene Krüppel. Science. 1992 Apr 3;256(5053):94-7	Using Kr-lacZ reporter is enhanced by bcd binding, whereas Kni binding results in decrease. DNaseI footprinting also shows bcd binding to kr promoter.		bicoid (bcd)	enhancer binding, in vivo (promoter-reporter, etc)	5	caudal (cad)	1
	bicoid (bcd)	Lebrecht D, Foehr M, Smith E, Lopes FJ, Vanario-Alonso CE, Reinitz J, Burz DS, Hanes SD. Bicoid cooperative DNA binding is critical for embryonic patterning in Drosophila. Proc Natl Acad Sci U S A. 2005 Sep 13;102(37):13176-81. Epub 2005 Sep 6.	DNA binding mutants of bcd show failure of Hb, Gt and Kr correct expression pattern and head and thorax developmental defects.		bicoid (bcd)	genetic, blastoderm	10	hunchback (hb)	5
	bicoid (bcd)	Hoch M, Seifert E, Jäckle H. Gene expression mediated by cis-acting sequences of the Krüppel gene in response to the Drosophila morphogens bicoid and hunchback. EMBO J. 1991 Aug;10(8):2267-78	DNaseI footprinting assay.	Redfly (DNaseI footprinting)	bicoid (bcd)	enhancer binding, in vitro (DNaseI footprinting)	2	unpaired (upd)/signal-transducer and activator of transcription protein at 92E (stat92E)	2
	caudal (cad)	Jaeger J, Blagov M, Kosman D, Kozlov KN, Manu , Myasnikova E, Surkova S, Vanario-Alonso CE, Samsonova M, Sharp DH, Reinitz J. Dynamical analysis of regulatory interactions in the gap gene system of Drosophila melanogaster. Genetics. 2004 Aug;167(4):1721-37.	Mathmatical modeling predicts activation of Kr by Cad.		caudal (cad)	enhancer binding, bioinformatics	1	zelda (zld)	2
	hunchback (hb)	Hoch M, Seifert E, Jäckle H. Gene expression mediated by cis-acting sequences of the Krüppel gene in response to the Drosophila morphogens bicoid and hunchback. EMBO J. 1991 Aug;10(8):2267-78	The 730 bp Kr cis-element contains multiple hb and bcd consensus sequences is responsible for the expression of a reporter in the center of the embryo in a Kr-like manner.		hunchback (hb)	enhancer binding, in vivo (promoter-reporter, etc)	5
	hunchback (hb)	Hoch M, Seifert E, Jäckle H. Gene expression mediated by cis-acting sequences of the Krüppel gene in response to the Drosophila morphogens bicoid and hunchback. EMBO J. 1991 Aug;10(8):2267-78	Gene expression mediated by cis-acting sequences of the KrÃ?ppel gene in response to the Drosophila morphogens bicoid and hunchback.	Redfly (DNaseI footprinting)	hunchback (hb)	enhancer binding, in vitro (DNaseI footprinting)	2
	hunchback (hb)	Stanojevi et al, 1989	VATAAAAAA	Binding site cluster (Flyenhancer)	hunchback (hb)	enhancer binding, consensus (Flyenhancer)	2
	hunchback (hb)	Treisman et al., 1989	ACNCAAAAAANTA	Binding site cluster (Flyenhancer)	hunchback (hb)	enhancer binding, consensus (Flyenhancer)	2
	signal-transducer and activator of transcription protein at 92E (stat92E)	Sweitzer et al., 1995	TTCNNNGAA	Binding site cluster (Flyenhancer)	unpaired (upd)/signal-transducer and activator of transcription protein at 92E (stat92E)	enhancer binding, consensus (Flyenhancer)	2
	zelda (zld)	Liang et al., 2008	YAGGYAG	Binding site clusters (Flyenhancer)	zelda (zld)	enhancer binding, consensus (Flyenhancer)	2
	TARGET:	tailless (tll)
	activator/interactor:	source:	info:		activator	type	points	Activator and score
	bicoid (bcd)	Liaw GJ, Lengyel JA. Control of tailless expression by bicoid, dorsal and synergistically interacting terminal system regulatory elements. Mech Dev. 1993 Jan;40(1-2):47-61	Used lacZ reporter and identified binding sites important for tll activation.		bicoid (bcd)	genetic, blastoderm	10	bicoid (bcd)	12
	bicoid (bcd)	Liawa and Lengyel, 1993	Control of tailless expression by bicoid, dorsal and synergistically interacting terminal system regulatory elements.	Redfly (DNaseI footprinting)	bicoid (bcd)	enhancer binding, in vitro (DNaseI footprinting)	2	grainy head (grh)	2
	grainy head (grh)	Liawa and Lengyel, 1995	The torso response element binds GAGA and NTF-1/Elf-1, and regulates tailless by relief of repression.	Redfly (DNaseI footprinting)	grainy head (grh)	enhancer binding, in vitro (DNaseI footprinting)	2	snail (sna)	2
	snail (sna)	Zeitlinger J, Zinzen RP, Stark A, Kellis M, Zhang H, Young RA, Levine M. Whole-genome ChIP-chip analysis of Dorsal, Twist, and Snail suggests integration of diverse patterning processes in the Drosophila embryo. Genes Dev. 2007 Feb 15;21(4):385-90.	ChIP-CHIP to identify binding to promoter region		snail (sna)	enhancer binding, hi throughput (ChIP-chip, etc)	2	torso (tor)/raf (phl)	10
	signal-transducer and activator of transcription protein at 92E (stat92E)	Li WX, Agaisse H, Mathey-Prevot B, Perrimon N. Differential requirement for STAT by gain-of-function and wild-type receptor tyrosine kinase Torso in Drosophila. Development. 2002 Sep;129(18):4241-8.	tor GOF activation of tll requires STAT92E activity		unpaired (upd)/signal-transducer and activator of transcription protein at 92E (stat92E)	genetic, blastoderm	10	twist (twi)	2
	signal-transducer and activator of transcription protein at 92E (stat92E)	Li WX, Agaisse H, Mathey-Prevot B, Perrimon N. Differential requirement for STAT by gain-of-function and wild-type receptor tyrosine kinase Torso in Drosophila. Development. 2002 Sep;129(18):4241-8.	TTCnnnGAA	Binding site cluster (Flyenhancer)	unpaired (upd)/signal-transducer and activator of transcription protein at 92E (stat92E)	enhancer binding, in vitro (DNaseI footprinting)	2	unpaired (upd)/signal-transducer and activator of transcription protein at 92E (stat92E)	12
	torso (tor)	Klingler M, Erdélyi M, Szabad J, Nüsslein-Volhard C. Function of torso in determining the terminal anlagen of the Drosophila embryo. Nature. 1988 Sep 15;335(6187):275-7.	In tor gain-of-function embryos, tll is ectopically expressed in the middle.		torso (tor)/raf (phl)	genetic, blastoderm	10	zelda (zld)	12
	torso (tor)	Li WX, Agaisse H, Mathey-Prevot B, Perrimon N. Differential requirement for STAT by gain-of-function and wild-type receptor tyrosine kinase Torso in Drosophila. Development. 2002 Sep;129(18):4241-8.	Ectopic expression of tll in tor gain-of-function mutants		torso (tor)/raf (phl)	genetic, screen	5
	torso (tor)	Liaw GJ, Rudolph KM, Huang JD, Dubnicoff T, Courey AJ, Lengyel JA. The torso response element binds GAGA and NTF-1/Elf-1, and regulates tailless by relief of repression. Genes Dev. 1995 Dec 15;9(24):3163-76	tor turns on tll by derepression, phosphorylation by MAPK, transcription factor for tll activation is not yet identified, but is presumambly ubiquitously present in embryo.		torso (tor)/raf (phl)	genetic, blastoderm	10
	torso (tor)	Brönner G, Jäckle H. Control and function of terminal gap gene activity in the posterior pole region of the Drosophila embryo. Mech Dev. 1991 Nov;35(3):205-11.	The activation and expression pattern of tll and hkb require maternally provided tor activity, in the posterior pole of the embryo		torso (tor)/raf (phl)	genetic, blastoderm	10
	torso (tor)	Furriols M, Sprenger F, Casanova J. Variation in the number of activated torso receptors correlates with differential gene expression. Development. 1996 Jul;122(7):2313-7.	Different Tor levels determine differential target activation - high levels activate both hkb and tll, while low levels activate only tll.		torso (tor)/raf (phl)	genetic, blastoderm	10
	twist (twi)	Zeitlinger J, Zinzen RP, Stark A, Kellis M, Zhang H, Young RA, Levine M. Whole-genome ChIP-chip analysis of Dorsal, Twist, and Snail suggests integration of diverse patterning processes in the Drosophila embryo. Genes Dev. 2007 Feb 15;21(4):385-90.	ChIP-CHIP to identify binding to promoter region		twist (twi)	enhancer binding, hi throughput (ChIP-chip, etc)	2
	zelda (zld)	Liang et al., 2008	Microarray to identify genes regulated by zld in early embryo		zelda (zld)	genetic, blastoderm	10
	zelda (zld)	Liang et al., 2008	YAGGYAG	Binding site clusters (Flyenhancer)	zelda (zld)	enhancer binding, consensus (Flyenhancer)	2
Pair-rule Genes
	TARGET:	even skipped (eve)
	activator/interactor:	source:	info:		activator	type	points	Activator and score
	bicoid (bcd)	Frasch M, Levine M. Complementary patterns of even-skipped and fushi tarazu expression involve their differential regulation by a common set of segmentation genes in Drosophila. Genes Dev. 1987 Nov;1(9):981-95.	Stripe 2 eve activation is dependent on bcd and hb activity.		bicoid (bcd)	genetic, blastoderm	10	bicoid (bcd)	15
	bicoid (bcd)	Arnosti DN, Barolo S, Levine M, Small S. The eve stripe 2 enhancer employs multiple modes of transcriptional synergy. Development. 1996 Jan;122(1):205-14	Stripe 2 eve activation is mediated by a 430 bp enhancer which includes 12 known factor binding sites, with 5 bicoid and one hb binding site.		bicoid (bcd)	enhancer binding, in vivo (promoter-reporter, etc)	5	caudal (cad)	1
	bicoid (bcd)	Small S, Kraut R, Hoey T, Warrior R, Levine M. Transcriptional regulation of a pair-rule stripe in Drosophila. Genes Dev. 1991 May;5(5):827-39.	DNaseI footpring assay.	Redfly (DNaseI footprinting)	bicoid (bcd)	enhancer binding, in vitro (DNaseI footprinting)	2	decapentaplegic (dpp)/mothers against dpp (mad)	5
	caudal (cad)	Janssens H, Hou S, Jaeger J, Kim AR, Myasnikova E, Sharp D, Reinitz J. Quantitative and predictive model of transcriptional control of the Drosophila melanogaster even skipped gene. Nat Genet. 2006 Oct;38(10):1102-3.	Using a proximal 1.7 kb transcriptional control region of eve, a quantitaive model predicts Caudal (Cad) as activator and Tailless (Tll) and Giant (Gt) as repressors and expression pattern alteration with point mutations, insertions and deletions.		caudal (cad)	enhancer binding, bioinformatics	1	even skipped (eve)	7
	decapentaplegic (dpp)	Carmena A, Gisselbrecht S, Harrison J, Jiménez F, Michelson AM. Combinatorial signaling codes for the progressive determination of cell fates in the Drosophila embryonic mesoderm. Genes Dev. 1998 Dec 15;12(24):3910-22.	Both Wg and Dpp signaling is required for the eve expression of dorsal mesodermal cells by mediating Ras1 (RTK) response.		decapentaplegic (dpp)/mothers against dpp (mad)	genetic, development (wing, eye, stem cell, etc)	5	hunchback (hb)	15
	even skipped (eve)	Frasch M, Warrior R, Tugwood J, Levine M. Molecular analysis of even-skipped mutants in Drosophila development. Genes Dev. 1988 Dec;2(12B):1824-38.	Different eve mutations cause disruption of eve expression, suggesting autoregulation in ectoderm, however not mesoderm.		even skipped (eve)	genetic, development (wing, eye, stem cell, etc)	5	knirps (kni)	3
	even skipped (eve)	Hoey and Levine, 1988	DNaseI footprinting assay.	Redfly (DNaseI footprinting)	even skipped (eve)	enhancer binding, in vitro (DNaseI footprinting)	2	paired (prd)	5
	hunchback (hb)	Frasch M, Levine M. Complementary patterns of even-skipped and fushi tarazu expression involve their differential regulation by a common set of segmentation genes in Drosophila. Genes Dev. 1987 Nov;1(9):981-95.	Stripe 2 eve activation is dependent on bcd and hb activity.		hunchback (hb)	genetic, blastoderm	10	slopppy paired 1 (slp1)	5
	hunchback (hb)	Arnosti DN, Barolo S, Levine M, Small S. The eve stripe 2 enhancer employs multiple modes of transcriptional synergy. Development. 1996 Jan;122(1):205-14	Stripe 2 eve activation is mediated by a 430 bp enhancer which includes 12 known factor binding sites, with 5 bicoid and one hb binding site.		hunchback (hb)	genetic, blastoderm	10	tinman (tin)	5
	hunchback (hb)	Stanojevic et al., 1989	Hb and Kr binds to eve promoter and immunohistochemistry staining shows Hb, Kr and Eve co-expression in stripes, except in stripe 2 where Kr is absent but Hb is abundant.		hunchback (hb)	enhancer binding, in vivo (promoter-reporter, etc)	5	torso (tor)/raf (phl)	5
	hunchback (hb)	Stanojevic et al., 1989	DNaseI footprinting.	Redfly (DNaseI footprinting)	hunchback (hb)	enhancer binding, in vitro (DNaseI footprinting)	2	twist (twi)	10
	knirps (kni)	Small S, Kraut R, Hoey T, Warrior R, Levine M. Transcriptional regulation of a pair-rule stripe in Drosophila. Genes Dev. 1991 May;5(5):827-39.	DNaseI footprinting assay.	Redfly (DNaseI footprinting)	knirps (kni)	enhancer binding, in vitro (DNaseI footprinting)	2	unpaired (upd)/signal-transducer and activator of transcription protein at 92E (stat92E)	15
	mothers against dpp (mad)	Knirr and Frasch, 2001	In mesoderm somatic muscle and heart progenitors, eve expression was lowered in Med binding consensus.		decapentaplegic (dpp)/mothers against dpp (mad)	enhancer binding, in vivo (promoter-reporter, etc)	5	zn finger homeodomain 1 (zfh1)	5
	medea (med)	Knirr S, Frasch M. Molecular integration of inductive and mesoderm-intrinsic inputs governs even-skipped enhancer activity in a subset of pericardial and dorsal muscle progenitors. Dev Biol. 2001 Oct 1;238(1):13-26.Click here to read	In mesoderm somatic muscle and heart progenitors, eve expression was lowered in Med binding consensus.		decapentaplegic (dpp)/mothers against dpp (mad)	enhancer binding, in vivo (promoter-reporter, etc)	5	zelda (zld)	12
	medea (med)	Knirr S, Frasch M. Molecular integration of inductive and mesoderm-intrinsic inputs governs even-skipped enhancer activity in a subset of pericardial and dorsal muscle progenitors. Dev Biol. 2001 Oct 1;238(1):13-26.Click here to read	DNaseI footpring assay.	Redfly (DNaseI footprinting)	decapentaplegic (dpp)/mothers against dpp (mad)	enhancer binding, in vitro (DNaseI footprinting)	2
	paired (prd)	Fujioka M, Miskiewicz P, Raj L, Gulledge AA, Weir M, Goto T. Drosophila Paired regulates late even-skipped expression through a composite binding site for the paired domain and the homeodomain. Development. 1996 Sep;122(9):2697-707.	Prd activates eve expression via direct interaction with a sequence in the late stage cis-element.		paired (prd)	enhancer binding, in vivo (promoter-reporter, etc)	5
	paired (prd)	Treisman et al., 1991	DNaseI footprinting assay.	Redfly (DNaseI footprinting)	paired (prd)	enhancer binding, in vitro (DNaseI footprinting)	2
	paired (prd)	Treisman et al., 1991	CACCGCACGATTAG	Binding site cluster (Flyenhancer)	paired (prd)	enhancer binding, consensus (Flyenhancer)	2
	Ras oncogene at 85D (ras1)	Carmena A, Gisselbrecht S, Harrison J, Jiménez F, Michelson AM. Combinatorial signaling codes for the progressive determination of cell fates in the Drosophila embryonic mesoderm. Genes Dev. 1998 Dec 15;12(24):3910-22.	Ras/MAPK signaling control eve expression in mesoderm cardiac progenitors.		torso (tor)/raf (phl)	genetic, development (wing, eye, stem cell, etc)	5
	signal-transducer and activator of transcription protein at 92E (stat92E)	Small S, Blair A, Levine M. Regulation of two pair-rule stripes by a single enhancer in the Drosophila embryo. Dev Biol. 1996 May 1;175(2):314-24.	The stripe 3 + 7 eve enhancer appears to be regulated by one or more ubiquitously distributed activators, including stat92E; Dnase footprinting shows stat binding		unpaired (upd)/signal-transducer and activator of transcription protein at 92E (stat92E)	genetic, blastoderm	10
	signal-transducer and activator of transcription protein at 92E (stat92E)	Harrison DA, McCoon PE, Binari R, Gilman M, Perrimon N. Drosophila unpaired encodes a secreted protein that activates the JAK signaling pathway. Genes Dev. 1998 Oct 15;12(20):3252-63.	hop mutants affect the expression pattern of multiple pair-rule genes - eve, run, ftz, en, wg		unpaired (upd)/signal-transducer and activator of transcription protein at 92E (stat92E)	genetic, blastoderm	10
	signal-transducer and activator of transcription protein at 92E (stat92E)	Yan R, Small S, Desplan C, Dearolf CR, Darnell JE Jr. Identification of a Stat gene that functions in Drosophila development. Cell. 1996 Feb 9;84(3):421-30.	D-stat (stat92E) mutant had abberant blastoderm eve expression. Two STAT binding sites were identified within the eve stripe 3 enhancer region and mutations in these binding sites decreased the stripe 3 eve expression.		unpaired (upd)/signal-transducer and activator of transcription protein at 92E (stat92E)	genetic, blastoderm	10
	signal-transducer and activator of transcription protein at 92E (stat92E)	Yan R, Small S, Desplan C, Dearolf CR, Darnell JE Jr. Identification of a Stat gene that functions in Drosophila development. Cell. 1996 Feb 9;84(3):421-30.	D-stat (stat92E) mutant had abberant blastoderm eve expression. Two STAT binding sites were identified within the eve stripe 3 enhancer region and mutations in these binding sites decreased the stripe 3 eve expression.		unpaired (upd)/signal-transducer and activator of transcription protein at 92E (stat92E)	enhancer binding, in vivo (promoter-reporter, etc)	5
	signal-transducer and activator of transcription protein at 92E (stat92E)	Yan R, Small S, Desplan C, Dearolf CR, Darnell JE Jr. Identification of a Stat gene that functions in Drosophila development. Cell. 1996 Feb 9;84(3):421-30.	Identification of a Stat gene that functions in Drosophila development.	Redfly (DNaseI footprinting)	unpaired (upd)/signal-transducer and activator of transcription protein at 92E (stat92E)	enhancer binding, in vitro (DNaseI footprinting)	2
	signal-transducer and activator of transcription protein at 92E (stat92E)	Sweitzer et al., 1995	TTCNNNGAA	Binding site cluster (Flyenhancer)	unpaired (upd)/signal-transducer and activator of transcription protein at 92E (stat92E)	enhancer binding, consensus (Flyenhancer)	2
	tinman (tin)	Knirr S, Frasch M. Molecular integration of inductive and mesoderm-intrinsic inputs governs even-skipped enhancer activity in a subset of pericardial and dorsal muscle progenitors. Dev Biol. 2001 Oct 1;238(1):13-26.	mesoderm somatic muscle and heart progenitors, mutations in Tin binding site result in some decrease in lacZ in some clusters in mesoderm; DNaseI footprinting		tinman (tin)	genetic, development (wing, eye, stem cell, etc)	5
	tinman (tin)	Knirr S, Frasch M. Molecular integration of inductive and mesoderm-intrinsic inputs governs even-skipped enhancer activity in a subset of pericardial and dorsal muscle progenitors. Dev Biol. 2001 Oct 1;238(1):13-26.	Molecular integration of inductive and mesoderm-intrinsic inputs governs even-skipped enhancer activity in a subset of pericardial and dorsal muscle progenitors	Redfly (DNaseI footprinting)	tinman (tin)	enhancer binding, in vitro (DNaseI footprinting)	2
	twist (twi)	Furlong review, 2004	Eve expression is regulated by the combined activity of Twist, Tinman, Mad, dTCF and Pointed (Pnt). Wg signalling provides the competence for cells to response to RTK signalling, via the activated expression of several components of the Htl and MAPK signalling pathway. Therefore these cells have the ability to activate Pointed, leading to eve expression.		twist (twi)	genetic, blastoderm	10
	zn finger homeodomain 1 (zfh1)	Su MT, Fujioka M, Goto T, Bodmer R. The Drosophila homeobox genes zfh-1 and even-skipped are required for cardiac-specific differentiation of a numb-dependent lineage decision. Development. 1999 Jun;126(14):3241-51.	zfh-1 mutant phenotype is rescued by eve overexpression, get EPC differentiation; eve is directly Zfh-1 consensus sequence in eve regulatory region, confirmed by gel mobility shift assay		zn finger homeodomain 1 (zfh1)	enhancer binding, in vivo (promoter-reporter, etc)	5
	zn finger homeodomain 1 (zfh1)	Knirr S, Frasch M. Molecular integration of inductive and mesoderm-intrinsic inputs governs even-skipped enhancer activity in a subset of pericardial and dorsal muscle progenitors. Dev Biol. 2001 Oct 1;238(1):13-26.	Molecular integration of inductive and mesoderm-intrinsic inputs governs even-skipped enhancer activity in a subset of pericardial and dorsal muscle progenitors	Redfly (DNaseI footprinting)	zn finger homeodomain 1 (zfh1)	enhancer binding, in vitro (DNaseI footprinting)	2
	zelda (zld)	Liang et al., 2008	Microarray to identify genes regulated by zld in early embryo		zelda (zld)	genetic, blastoderm	10
	zelda (zld)	Liang et al., 2008	YAGGYAG	Binding site clusters (Flyenhancer)	zelda (zld)	enhancer binding, consensus (Flyenhancer)	2
	TARGET:	fushi tarazu (ftz)
	activator/interactor:	source:	info:		activator	type	points	Activator and score
	caudal (cad)	Dearolf CR, Topol J, Parker CS. The caudal gene product is a direct activator of fushi tarazu transcription during Drosophila embryogenesis. Nature. 1989 Sep 28;341(6240):340-3.	Cad, expressed in an anterior to posterior gradient positively regulates ftz expression in the posterior of the embryo through binding to the DNA bidning consensus sequence.		caudal (cad)	genetic, blastoderm	10	caudal (cad)	12
	caudal (cad)	Dearolf CR, Topol J, Parker CS. The caudal gene product is a direct activator of fushi tarazu transcription during Drosophila embryogenesis. Nature. 1989 Sep 28;341(6240):340-3.	DNaseI footprinting assay.	Redfly (DNaseI footprinting)	caudal (cad)	enhancer binding, in vitro (DNaseI footprinting)	2	dorsal (dl)	2
	dorsal (dl)	Zeitlinger J, Zinzen RP, Stark A, Kellis M, Zhang H, Young RA, Levine M. Whole-genome ChIP-chip analysis of Dorsal, Twist, and Snail suggests integration of diverse patterning processes in the Drosophila embryo. Genes Dev. 2007 Feb 15;21(4):385-90.	ChIP-CHIP to identify binding to promoter region		dorsal (dl)	enhancer binding, hi throughput (ChIP-chip, etc)	2	engrailed (en)	2
	engrailed (en)	Desplan et al., 1988	DNaseI footprinting assay.	Redfly (DNaseI footprinting)	engrailed (en)	enhancer binding, in vitro (DNaseI footprinting)	2	fushi tarazu (ftz)	12
	fushi tarazu (ftz)	Hiromi Y, Gehring WJ. Regulation and function of the Drosophila segmentation gene fushi tarazu. Cell. 1987 Sep 11;50(6):963-74.	FTZ required for positive autoregulation of ftz expression.		fushi tarazu (ftz)	genetic, blastoderm	10	grainy head (grh)	2
	fushi tarazu (ftz)	Pick L, Schier A, Affolter M, Schmidt-Glenewinkel T, Gehring WJ. Analysis of the ftz upstream element: germ layer-specific enhancers are independently autoregulated. Genes Dev. 1990 Jul;4(7):1224-39.	Analysis of the ftz upstream element: germ layer-specific enhancers are independently autoregulated. Genes & development	Redfly (DNaseI footprinting)	fushi tarazu (ftz)	enhancer binding, in vitro (DNaseI footprinting)	2	hairy (h)	10
	fushi tarazu (ftz)	Ish-Horowicz D, Pinchin SM, Ingham PW, Gyurkovics HG. Autocatalytic ftz activation and metameric instability induced by ectopic ftz expression. Cell. 1989 Apr 21;57(2):223-32.	Ectopic ftz expression causes broadening of ftz expression, suggesting autoregulation and in turn causes en activation and wg represion.		fushi tarazu (ftz)	genetic, development (wing, eye, stem cell, etc)	10	Lilliputian (Lilli)	10
	fushi tarazu (ftz)	Kellerman KA, Mattson DM, Duncan I. Mutations affecting the stability of the fushi tarazu protein of Drosophila. Genes Dev. 1990 Nov;4(11):1936-50.	Low-level expression of Ftz to all embryonic cells restores the even-numbered parasegment expression in ftz mutants.		fushi tarazu (ftz)	genetic, blastoderm	10	runt (run)	15
	grainy head (grh)	Dynlacht BD, Attardi LD, Admon A, Freeman M, Tjian R. Functional analysis of NTF-1, a developmentally regulated Drosophila transcription factor that binds neuronal cis elements. Genes Dev. 1989 Nov;3(11):1677-88.	Functional analysis of NTF-1, a developmentally regulated Drosophila transcription factor that binds neuronal cis elements	Redfly (DNaseI footprinting)	grainy head (grh)	enhancer binding, in vitro (DNaseI footprinting)	2	snail (sna)	2
	hairy (h)	Howard K, Ingham P. Regulatory interactions between the segmentation genes fushi tarazu, hairy, and engrailed in the Drosophila blastoderm. Cell. 1986 Mar 28;44(6):949-57.	h is required for normal ftz transcription and h and ftz mutant embryos have defective en patterning.		hairy (h)	genetic, blastoderm	10	twist (twi)	2
	Lilliputian (Lilli)	Tang et al., (2001) Development 128, 801-813.	Expression lost in lilli mutants.		Lilliputian (Lilli)	genetic, blastoderm	10	unpaired (upd)/signal-transducer and activator of transcription protein at 92E (stat92E)	10
	runt (run)	Tsai C, Gergen P. Pair-rule expression of the Drosophila fushi tarazu gene: a nuclear receptor response element mediates the opposing regulatory effects of runt and hairy. Development. 1995 Feb;121(2):453-62.	Run activates ftz through binding sites for FTZ-F1 and DHR39 proteins in the early blastoderm.		runt (run)	enhancer binding, in vivo (promoter-reporter, etc)	5	zelda (zld)	12
	snail (sna)	Zeitlinger J, Zinzen RP, Stark A, Kellis M, Zhang H, Young RA, Levine M. Whole-genome ChIP-chip analysis of Dorsal, Twist, and Snail suggests integration of diverse patterning processes in the Drosophila embryo. Genes Dev. 2007 Feb 15;21(4):385-90.	ChIP-CHIP to identify binding to promoter region		snail (sna)	enhancer binding, hi throughput (ChIP-chip, etc)	2
	signal-transducer and activator of transcription protein at 92E (stat92E)	Harrison DA, McCoon PE, Binari R, Gilman M, Perrimon N. Drosophila unpaired encodes a secreted protein that activates the JAK signaling pathway. Genes Dev. 1998 Oct 15;12(20):3252-63.	hop mutants affect the expression pattern of multiple pair-rule genes - eve, run, ftz, en, wg		unpaired (upd)/signal-transducer and activator of transcription protein at 92E (stat92E)	genetic, blastoderm	10
	twist (twi)	Zeitlinger J, Zinzen RP, Stark A, Kellis M, Zhang H, Young RA, Levine M. Whole-genome ChIP-chip analysis of Dorsal, Twist, and Snail suggests integration of diverse patterning processes in the Drosophila embryo. Genes Dev. 2007 Feb 15;21(4):385-90.	ChIP-CHIP to identify binding to promoter region		twist (twi)	enhancer binding, hi throughput (ChIP-chip, etc)	2
	zelda (zld)	Liang et al., 2008	Microarray to identify genes regulated by zld in early embryo		zelda (zld)	genetic, blastoderm	10
	zelda (zld)	Liang et al., 2008	YAGGYAG	Binding site clusters (Flyenhancer)	zelda (zld)	enhancer binding, consensus (Flyenhancer)	2
	TARGET:	hairy (h)
	activator/interactor:	source:	info:		activator	type	points	Activator and score
	bicoid (bcd)	La Rosée A, Häder T, Taubert H, Rivera-Pomar R, Jäckle H. Mechanism and Bicoid-dependent control of hairy stripe 7 expression in the posterior region of the Drosophila embryo. EMBO J. 1997 Jul 16;16(14):4403-11.	Both maternal Bcd and Cad combinatorially actviate h stripe 7.		bicoid (bcd)	genetic, blastoderm	10	bicoid (bcd)	12
	bicoid (bcd)	La Rosée A, Häder T, Taubert H, Rivera-Pomar R, Jäckle H. Mechanism and Bicoid-dependent control of hairy stripe 7 expression in the posterior region of the Drosophila embryo. EMBO J. 1997 Jul 16;16(14):4403-11.	DNaseI footprinting assay.	Redfly (DNaseI footprinting)	bicoid (bcd)	enhancer binding, in vitro (DNaseI footprinting)	2	caudal (cad)	10
	caudal (cad)	La Rosée A, Häder T, Taubert H, Rivera-Pomar R, Jäckle H. Mechanism and Bicoid-dependent control of hairy stripe 7 expression in the posterior region of the Drosophila embryo. EMBO J. 1997 Jul 16;16(14):4403-11.	Both maternal Bcd and Cad combinatorially actviate h stripe 7.		caudal (cad)	genetic, blastoderm	10	decapentaplegic (dpp)/mothers against dpp (mad)	5
	caudal (cad)	Häder T, La Rosée A, Ziebold U, Busch M, Taubert H, Jäckle H, Rivera-Pomar R. Activation of posterior pair-rule stripe expression in response to maternal caudal and zygotic knirps activities. Mech Dev. 1998 Feb;71(1-2):177-86.	Maternal cad activity results in h stripe 6 expression.		caudal (cad)	genetic, blastoderm	10	knirps (kni)	12
	decapentaplegic (dpp)	Hays R, Buchanan KT, Neff C, Orenic TV. Patterning of Drosophila leg sensory organs through combinatorial signaling by hedgehog, decapentaplegic and wingless. Development. 1999 Jul;126(13):2891-9.	Dpp, wg and hh maintains hairy expression along the D/V axis, near the anterior-posterior bondaries.		decapentaplegic (dpp)/mothers against dpp (mad)	genetic, development	5	snail (sna)	2
	hunchback (hb)	Hartmann et al., 1994	DNaseI footprinting assay.	Redfly (DNaseI footprinting)	hunchback (hb)	enhancer binding, in vitro (DNaseI footprinting)	2	twist (twi)	2
	knirps (kni)	Langeland JA, Attai SF, Vorwerk K, Carroll SB. Positioning adjacent pair-rule stripes in the posterior Drosophila embryo. Development. 1994 Oct;120(10):2945-55.	The actiavation of h stripe 6 is critically dependent upon kni, while stripe 5 is likely mediated by combinatorial effects of multiple gap-genes.		knirps (kni)	genetic, blastoderm	10	zelda (zld)	10
	knirps (kni)	Hartmann et al., 1994	DNaseI footprinting assay.	Redfly (DNaseI footprinting)	knirps (kni)	enhancer binding, in vitro (DNaseI footprinting)	2
	snail (sna)	Zeitlinger J, Zinzen RP, Stark A, Kellis M, Zhang H, Young RA, Levine M. Whole-genome ChIP-chip analysis of Dorsal, Twist, and Snail suggests integration of diverse patterning processes in the Drosophila embryo. Genes Dev. 2007 Feb 15;21(4):385-90.	ChIP-CHIP to identify binding to promoter region		snail (sna)	enhancer binding, hi throughput (ChIP-chip, etc)	2
	twist (twi)	Zeitlinger J, Zinzen RP, Stark A, Kellis M, Zhang H, Young RA, Levine M. Whole-genome ChIP-chip analysis of Dorsal, Twist, and Snail suggests integration of diverse patterning processes in the Drosophila embryo. Genes Dev. 2007 Feb 15;21(4):385-90.	ChIP-CHIP to identify binding to promoter region		twist (twi)	enhancer binding, hi throughput (ChIP-chip, etc)	2
	zelda (zld)	Liang et al., 2008	Microarray to identify genes regulated by zld in early embryo		zelda (zld)	genetic, blastoderm	10
	TARGET:	odd paired (opa)
	activator/interactor:	source:	info:		activator	type	points	Activator and score
	dorsal (dl)	Zeitlinger J, Zinzen RP, Stark A, Kellis M, Zhang H, Young RA, Levine M. Whole-genome ChIP-chip analysis of Dorsal, Twist, and Snail suggests integration of diverse patterning processes in the Drosophila embryo. Genes Dev. 2007 Feb 15;21(4):385-90.	ChIP-CHIP to identify binding to promoter region		dorsal (dl)	enhancer binding, hi throughput (ChIP-chip, etc)	2	dorsal (dl)	2
	snail (sna)	Zeitlinger J, Zinzen RP, Stark A, Kellis M, Zhang H, Young RA, Levine M. Whole-genome ChIP-chip analysis of Dorsal, Twist, and Snail suggests integration of diverse patterning processes in the Drosophila embryo. Genes Dev. 2007 Feb 15;21(4):385-90.	ChIP-CHIP to identify binding to promoter region		snail (sna)	enhancer binding, hi throughput (ChIP-chip, etc)	2	snail (sna)	2
	twist (twi)	Zeitlinger J, Zinzen RP, Stark A, Kellis M, Zhang H, Young RA, Levine M. Whole-genome ChIP-chip analysis of Dorsal, Twist, and Snail suggests integration of diverse patterning processes in the Drosophila embryo. Genes Dev. 2007 Feb 15;21(4):385-90.	ChIP-CHIP to identify binding to promoter region		twist (twi)	enhancer binding, hi throughput (ChIP-chip, etc)	2	twist (twi)	2
	zelda (zld)	Liang et al., 2008	YAGGYAG	Binding site clusters (Flyenhancer)	zelda (zld)	enhancer binding, consensus (Flyenhancer)	2	zelda (zld)	2
	TARGET:	paired (prd)
	activator/interactor:	source:	info:		activator	type	points	Activator and score
	fushi tarazu (ftz)	Nasiadka A, Krause HM. Kinetic analysis of segmentation gene interactions in Drosophila embryos. Development. 1999 Apr;126(7):1515-26.	Providing Ftz in pulses and measuring target gene response time showed prd was activated by Ftz.		fushi tarazu (ftz)	enhancer binding, in vivo (promoter-reporter, etc)	5	fushi tarazu (ftz)	5
	fushi tarazu (ftz)	Copeland JW, Nasiadka A, Dietrich BH, Krause HM. Patterning of the Drosophila embryo by a homeodomain-deleted Ftz polypeptide. Nature. 1996 Jan 11;379(6561):162-5.	Ftz was required for the establishment of segmentation by prd, however, ftz could bind to prd promter despite homeodomain deletion, suggesting that the recruitment of Ftz is via protein-protein interaction.		fushi tarazu (ftz)	enhancer binding, in vivo (promoter-reporter, etc)	5	zelda (zld)	2
	zelda (zld)	Liang et al., 2008	YAGGYAG	Binding site clusters (Flyenhancer)	zelda (zld)	enhancer binding, consensus (Flyenhancer)	2
	TARGET:	runt (run)
	activator/interactor:	source:	info:		activator	type	points	Activator and score
	dorsal (dl)	Zeitlinger J, Zinzen RP, Stark A, Kellis M, Zhang H, Young RA, Levine M. Whole-genome ChIP-chip analysis of Dorsal, Twist, and Snail suggests integration of diverse patterning processes in the Drosophila embryo. Genes Dev. 2007 Feb 15;21(4):385-90.	ChIP-CHIP to identify binding to promoter region		dorsal (dl)	enhancer binding, hi throughput (ChIP-chip, etc)	2	dorsal (dl)	2
	snail (sna)	Zeitlinger J, Zinzen RP, Stark A, Kellis M, Zhang H, Young RA, Levine M. Whole-genome ChIP-chip analysis of Dorsal, Twist, and Snail suggests integration of diverse patterning processes in the Drosophila embryo. Genes Dev. 2007 Feb 15;21(4):385-90.	ChIP-CHIP to identify binding to promoter region		snail (sna)	enhancer binding, hi throughput (ChIP-chip, etc)	2	snail (sna)	2
	signal-transducer and activator of transcription protein at 92E (stat92E)	Harrison DA, McCoon PE, Binari R, Gilman M, Perrimon N. Drosophila unpaired encodes a secreted protein that activates the JAK signaling pathway. Genes Dev. 1998 Oct 15;12(20):3252-63.	hop mutants affect the expression pattern of multiple pair-rule genes - eve, run, ftz, en, wg		unpaired (upd)/signal-transducer and activator of transcription protein at 92E (stat92E)	genetic, blastoderm	10	twist (twi)	2
	twist (twi)	Zeitlinger J, Zinzen RP, Stark A, Kellis M, Zhang H, Young RA, Levine M. Whole-genome ChIP-chip analysis of Dorsal, Twist, and Snail suggests integration of diverse patterning processes in the Drosophila embryo. Genes Dev. 2007 Feb 15;21(4):385-90.	ChIP-CHIP to identify binding to promoter region		twist (twi)	enhancer binding, hi throughput (ChIP-chip, etc)	2	unpaired (upd)/signal-transducer and activator of transcription protein at 92E (stat92E)	10
	zelda (zld)	Liang et al., 2008	Microarray to identify genes regulated by zld in early embryo		zelda (zld)	genetic, blastoderm	10	zelda (zld)	12
	zelda (zld)	Liang et al., 2008	YAGGYAG	Binding site clusters (Flyenhancer)	zelda (zld)	enhancer binding, consensus (Flyenhancer)	2
	TARGET:	sloppy paired 1 (slp1)
	activator/interactor:	source:	info:		activator	type	points	Activator and score
	odd paired (opa)	Swantek D, Gergen JP. Ftz modulates Runt-dependent activation and repression of segment-polarity gene transcription. Development. 2004 May;131(10):2281-90. Epub 2004 Apr 21.	In embryos at blasoterm stage lacking the expression of Ftz, the presence of both Run and Opa is necessary and sufficient for the activation of slp1, whereas the combination of Run and Ftz is repressional for Slp1 expression and activational for En and Wg.		odd paired (opa)	genetic, blastoderm	10	odd paired (opa)	10
	runt (run)	Swantek D, Gergen JP. Ftz modulates Runt-dependent activation and repression of segment-polarity gene transcription. Development. 2004 May;131(10):2281-90. Epub 2004 Apr 21.	In embryos at blasoterm stage lacking the expression of Ftz, the presence of both Run and Opa is necessary and sufficient for the activation of slp1, whereas the combination of Run and Ftz is repressional for Slp1 expression and activational for En and Wg.		runt (run)	genetic, blastoderm	10	runt (run)	10
	snail (sna)	Zeitlinger J, Zinzen RP, Stark A, Kellis M, Zhang H, Young RA, Levine M. Whole-genome ChIP-chip analysis of Dorsal, Twist, and Snail suggests integration of diverse patterning processes in the Drosophila embryo. Genes Dev. 2007 Feb 15;21(4):385-90.	ChIP-CHIP to identify binding to promoter region		snail (sna)	enhancer binding, hi throughput (ChIP-chip, etc)	2	snail (sna)	2
	twist (twi)	Zeitlinger J, Zinzen RP, Stark A, Kellis M, Zhang H, Young RA, Levine M. Whole-genome ChIP-chip analysis of Dorsal, Twist, and Snail suggests integration of diverse patterning processes in the Drosophila embryo. Genes Dev. 2007 Feb 15;21(4):385-90.	ChIP-CHIP to identify binding to promoter region		twist (twi)	enhancer binding, hi throughput (ChIP-chip, etc)	2	twist (twi)	2
	zelda (zld)	Liang et al., 2008	YAGGYAG	Binding site clusters (Flyenhancer)	zelda (zld)	enhancer binding, consensus (Flyenhancer)	2	zelda (zld)	2
Segment Polarity Gene
	TARGET:	engrailed (en)
	activator/interactor:	source:	info:		activator	interaction	score	Activator and score
	engrailed (en)	Hoey and Levine, 1988	DNaseI footprinting assay.	Redfly (DnaseI footprinting)	engrailed (en)	enhancer binding, in vitro (DNaseI footprinting)	2	engrailed (en)	2
	engrailed (en)	Sanicola et al., 1995	YAATTAA	Binding site cluster (FlyEnhancer)	engrailed (en)	enhancer binding, consensus (Flyenhancer)	2	fushi tarazu (ftz)	12
	fushi tarazu (ftz)	Ish-Horowicz D, Pinchin SM, Ingham PW, Gyurkovics HG. Autocatalytic ftz activation and metameric instability induced by ectopic ftz expression. Cell. 1989 Apr 21;57(2):223-32.	Ectopic ftz expression causes broadening of ftz expression, suggesting autoregulation and in turn causes en activation and wg represion		fushi tarazu (ftz)	genetic, development (wing, eye, stem cell, etc)	10	hairy (h)	10
	fushi tarazu (ftz)	Suzuki T, Kawasaki H, Yu RT, Ueda H, Umesono K. Segmentation gene product Fushi tarazu is an LXXLL motif-dependent coactivator for orphan receptor FTZ-F1. Proc Natl Acad Sci U S A. 2001 Oct 23;98(22):12403-8. Epub 2001 Oct 9.	FTZ-F1 receptor interacts with Ftz as confirmed by the activation of en in early embryo.		fushi tarazu (ftz)	genetic, blastoderm	10	odd paired (opa)	10
	fushi tarazu (ftz)	Howard K, Ingham P. Regulatory interactions between the segmentation genes fushi tarazu, hairy, and engrailed in the Drosophila blastoderm. Cell. 1986 Mar 28;44(6):949-57.	The normal transcription pattern of ftz in seven stripes in drosophila embryogenesis requires wildtype h and furthermore, en pattern is altered in h and ftz mutants embryos.		fushi tarazu (ftz)	genetic, blastoderm	10	paired (prd)	15
	fushi tarazu (ftz)	Swantek D, Gergen JP. Ftz modulates Runt-dependent activation and repression of segment-polarity gene transcription. Development. 2004 May;131(10):2281-90. Epub 2004 Apr 21.	In embryos at blasoterm stage lacking the expression of Ftz, the presence of both Run and Opa is necessary and sufficient for the activation of slp1, whereas the combination of Run and Ftz is repressional for Slp1 expression and activational for En and Wg.		fushi tarazu (ftz)	genetic, blastoderm	10	runt (run)	10
	fushi tarazu (ftz)	Florence et al., 1997	DNaseI footprinting assay.	Redfly (DnaseI footprinting)	fushi tarazu (ftz)	enhancer binding, in vitro (DNaseI footprinting)	2	snail (sna)	2
	fushi tarazu (ftz)	Morrissey et al., 1991	Overexpression of prd results in ectopic expression and expansion of odd-numbered en stripes , while ftz overexpression has the same effect on even-numbered stripes.		fushi tarazu (ftz)	genetic, blastoderm	10	unpaired (upd)/signal-transducer and activator of transcription protein at 92E (stat92E)	10
	hairy (h)	Howard K, Ingham P. Regulatory interactions between the segmentation genes fushi tarazu, hairy, and engrailed in the Drosophila blastoderm. Cell. 1986 Mar 28;44(6):949-57.	The normal transcription pattern of ftz in seven stripes in drosophila embryogenesis requires wildtype h and furthermore, en pattern is altered in h and ftz mutants embryos.		hairy (h)	genetic, blastoderm	10	twist (twi)	2
	odd paired (opa)	Benedyk et al., 1994	Opa is required for the correct activation of en and wg, however, its expression pattern is found throughout all parasegments suggesting it must coorporation with other proteins.		odd paired (opa)	genetic, blastoderm	10	zerknüllt (zen)	5
	paired (prd)	Han et al., 1989	The presense of five copies of 10 bp consensus binding sites of different homeobox proteins within a 96 bp fragment from the eve promoter has been shown. Expression vectors of were used and showed increased synergestic expression of en in the presense of fushi tarazu, paired, and/or zen.		paired (prd)	enhancer binding, in vivo (promoter-reporter, etc)	5
	paired (prd)	Morrissey D, Askew D, Raj L, Weir M. Functional dissection of the paired segmentation gene in Drosophila embryos. Genes Dev. 1991 Sep;5(9):1684-96.	Overexpression of prd results in ectopic expression and expansion of odd-numbered en stripes , while ftz overexpression has the same effect on even-numbered stripes.		paired (prd)	genetic, blastoderm	10
	runt (run)	Swantek D, Gergen JP. Ftz modulates Runt-dependent activation and repression of segment-polarity gene transcription. Development. 2004 May;131(10):2281-90.	In embryos at blasoterm stage lacking the expression of Ftz, the presence of both Run and Opa is necessary and sufficient for the activation of slp1, whereas the combination of Run and Ftz is repressional for Slp1 expression and activational for En and Wg.		runt (run)	genetic, blastoderm	10
	snail (sna)	Zeitlinger J, Zinzen RP, Stark A, Kellis M, Zhang H, Young RA, Levine M. Whole-genome ChIP-chip analysis of Dorsal, Twist, and Snail suggests integration of diverse patterning processes in the Drosophila embryo. Genes Dev. 2007 Feb 15;21(4):385-90.	ChIP-CHIP to identify binding to promoter region		snail (sna)	enhancer binding, hi throughput (ChIP-chip, etc)	2
	signal-transducer and activator of transcription protein at 92E (stat92E)	Harrison DA, McCoon PE, Binari R, Gilman M, Perrimon N. Drosophila unpaired encodes a secreted protein that activates the JAK signaling pathway. Genes Dev. 1998 Oct 15;12(20):3252-63.	hop mutants affect the expression pattern of multiple pair-rule genes - eve, run, ftz, en, wg		unpaired (upd)/signal-transducer and activator of transcription protein at 92E (stat92E)	genetic, blastoderm	10
	twist (twi)	Zeitlinger J, Zinzen RP, Stark A, Kellis M, Zhang H, Young RA, Levine M. Whole-genome ChIP-chip analysis of Dorsal, Twist, and Snail suggests integration of diverse patterning processes in the Drosophila embryo. Genes Dev. 2007 Feb 15;21(4):385-90.	ChIP-CHIP to identify binding to promoter region		twist (twi)	enhancer binding, hi throughput (ChIP-chip, etc)	2
	zerknüllt (zen)	Han et al., 1989	The presense of five copies of 10 bp consensus binding sites of different homeobox proteins within a 96 bp fragment from the eve promoter has been shown. Expression vectors of were used and showed increased synergestic expression of en in the presense of fushi tarazu, paired, and/or zen.		zerknüllt (zen)	enhancer binding, in vivo (promoter-reporter, etc)	5
	zerknüllt (zen)	Hoey et al., 1988	TMAATYAAWT	Binding site cluster(FlyEnhancer)	zerknüllt (zen)	enhancer binding, consensus (Flyenhancer)	2
Genes expressed along the D/V axis
	TARGET:	decapentaplegic (dpp)
	activator/interactor:	source:	info:		activator	interaction	score	Activator and score	Total score
	adh transcription factor 1 (adf1)	Schwyter, 1995	DNaseI footprinting assay.	DNaseI footprinting (Redfly)	adh transcription factor 1 (adf1)	enhancer binding, in vitro (DNaseI footprinting)	2	adh transcription factor 1 (adf1)	2
	biniou (bin)	Zaffran, 2001	DNaseI footprinting assay.	DNaseI footprinting (Redfly)	biniou (bin)	enhancer binding, in vitro (DNaseI footprinting)	2	biniou (bin)	2
	decapentaplegic (dpp)	St Johnston RD, Gelbart WM. Decapentaplegic transcripts are localized along the dorsal-ventral axis of the Drosophila embryo. EMBO J. 1987 Sep;6(9):2785-91.	In the mesoderm, Dpp acts as a signaling molecule that controls the expression of itself and low-level targets such as early zen.		decapentaplegic (dpp)/mothers against dpp (mad)	genetic, development (wing, eye, stem cell, etc)	5	decapentaplegic (dpp)/mothers against dpp (mad)	12
	decapentaplegic (dpp)	Hursh DA, Padgett RW, Gelbart WM. Cross regulation of decapentaplegic and Ultrabithorax transcription in the embryonic visceral mesoderm of Drosophila. Development. 1993 Apr;117(4):1211-22.	Dpp controls the expression of itself in visceral mesoderm.		decapentaplegic (dpp)/mothers against dpp (mad)	genetic, development	5	pangolin (pan)	5
	pangolin (pan)	Yang X, van Beest M, Clevers H, Jones T, Hursh DA, Mortin MA. decapentaplegic is a direct target of dTcf repression in the Drosophila visceral mesoderm. Development. 2000 Sep;127(17):3695-702.	When dTcf (pan) binding sites are mutated in the dpp enhancer, it results in ectopic expression of reporter in the visceral mesoderm.		pangolin (pan)	enhancer binding, in vivo (promoter-reporter, etc)	5	engrailed (en)	5
	engrailed (en)	Zecca M, Basler K, Struhl G. Sequential organizing activities of engrailed, hedgehog and decapentaplegic in the Drosophila wing. Development. 1995 Aug;121(8):2265-78.	en controls dpp and hedgehog expression		engrailed (en)	genetic, development	5	knirps (kni)	2
	knirps (kni)	Sotillos S, De Celis JF. Interactions between the Notch, EGFR, and decapentaplegic signaling pathways regulate vein differentiation during Drosophila pupal wing development. Dev Dyn. 2005 Mar;232(3):738-52.	Cis-regulatory regions that are involved in activation of dpp contains Kni, phospho-Mad and Med binding sites, as shown in DNaseI footprinting and was confirmed in wing vein morphology.		knirps (kni)	enhancer binding, in vitro (DNaseI footprinting)	2	odd paired (opa)	5
	mothers against dpp (mad)	Sekelsky JJ, McKim KS, Chin GM, Hawley RS. The Drosophila meiotic recombination gene mei-9 encodes a homologue of the yeast excision repair protein Rad1. Genetics. 1995 Oct;141(2):619-27.	Mad loss-of-function mutations interact with dpp alleles to enhance embryonic dorsal-ventral patterning defects, as well as adult appendage defects		decapentaplegic (dpp)/mothers against dpp (mad)	genetic, blastoderm	10	snail (sna)	2
	mothers against dpp (mad)	Sotillos S, De Celis JF. Interactions between the Notch, EGFR, and decapentaplegic signaling pathways regulate vein differentiation during Drosophila pupal wing development. Dev Dyn. 2005 Mar;232(3):738-52.	Cis-regulatory regions that are involved in activation of dpp contains Kni, phospho-Mad and Med binding sites, as shown in DNaseI footprinting and was confirmed in wing vein morphology.		decapentaplegic (dpp)/mothers against dpp (mad)	enhancer binding, in vitro (DNaseI footprinting)	2	single minded (sog)	10
	medea (med)	Sotillos S, De Celis JF. Interactions between the Notch, EGFR, and decapentaplegic signaling pathways regulate vein differentiation during Drosophila pupal wing development. Dev Dyn. 2005 Mar;232(3):738-52.	Cis-regulatory regions that are involved in activation of dpp contains Kni, phospho-Mad and Med binding sites, as shown in DNaseI footprinting and was confirmed in wing vein morphology.		decapentaplegic (dpp)/mothers against dpp (mad)	enhancer binding, in vitro (DNaseI footprinting)	2	torso (tor)/raf (phl)	10
	odd paired (opa)	Lee H, Stultz BG, Hursh DA. The Zic family member, odd-paired, regulates the Drosophila BMP, decapentaplegic, during adult head development. Development. 2007 Apr;134(7):1301-10.	opa has been shown to be involved in dpp expression and when expression is targeted to other eye/antennal disc areas, causes dpp ectopic expression.		odd paired (opa)	genetic, development (wing, eye, stem cell, etc)	5	translucent (trl)	2
	snail (sna)	Zeitlinger J, Zinzen RP, Stark A, Kellis M, Zhang H, Young RA, Levine M. Whole-genome ChIP-chip analysis of Dorsal, Twist, and Snail suggests integration of diverse patterning processes in the Drosophila embryo. Genes Dev. 2007 Feb 15;21(4):385-90.	ChIP-CHIP to identify binding to promoter region		snail (sna)	enhancer binding, hi throughput (ChIP-chip, etc)	2	twist (twi)	2
	single minded (sog)	Decotto E, Ferguson EL. A positive role for Short gastrulation in modulating BMP signaling during dorsoventral patterning in the Drosophila embryo. Development. 2001 Oct;128(19):3831-41.	Sog activtes dpp - homozygous sog mutant viable phenotype is enhanced to lethality when Mad or Med activity is reduced, due to D/V patterning defects.		single minded (sog)	genetic, blastoderm	10	unpaired (upd)/signal-transducer and activator of transcription protein at 92E (stat92E)	7
	single minded (sog)	Ashe HL, Levine M. Local inhibition and long-range enhancement of Dpp signal transduction by Sog. Nature. 1999 Apr 1;398(6726):427-31.	Misexpressing sog under the even-skipped stripe-2 enhancer results in dpp ectopic expression.		single minded (sog)	genetic, blastoderm	10	zelda (zld)	12
	signal-transducer and activator of transcription protein at 92E (stat92E)	Bach EA, Vincent S, Zeidler MP, Perrimon N. A sensitized genetic screen to identify novel regulators and components of the Drosophila janus kinase/signal transducer and activator of transcription pathway. Genetics. 2003 Nov;165(3):1149-66.	GMR-upd eye overgrowth phenotype modifier screen identified stat92E.		unpaired (upd)/signal-transducer and activator of transcription protein at 92E (stat92E)	genetic, screen	5
	signal-transducer and activator of transcription protein at 92E (stat92E)	López-Onieva L, Fernández-Miñán A, González-Reyes A. Jak/Stat signalling in niche support cells regulates dpp transcription to control germline stem cell maintenance in the Drosophila ovary. Development. 2008 Feb;135(3):533-40. Epub 2008 Jan 2.	in the JAK/STAT ectopic expression results in dpp signaling expansion and stem cell niche maintenance		unpaired (upd)/signal-transducer and activator of transcription protein at 92E (stat92E)	genetic, development (wing, eye, stem cell, etc)	5
	signal-transducer and activator of transcription protein at 92E (stat92E)	Sweitzer et al., 1995	TTCNNNGAA	Binding site cluster (FlyEnhancer)	unpaired (upd)/signal-transducer and activator of transcription protein at 92E (stat92E)	enhancer binding, consensus (Flyenhancer)	2
	torso (tor)	Strecker TR, Yip ML, Lipshitz HD. Zygotic genes that mediate torso receptor tyrosine kinase functions in the Drosophila melanogaster embryo. Proc Natl Acad Sci U S A. 1991 Jul 1;88(13):5824-8.	A mutant tor screen to identify zygotic genes that act as suppressors/enhancers of the maternal tor GOF segmentation defect phenotype - (suppressors: fog, hnt, hb, lin, sog, tll, gt, tup, tsg, ush; enhancers: dpp, knk, pnt, tld)		torso (tor)/raf (phl)	genetic, screen	5
	torso (tor)	Li J, Li WX. Drosophila gain-of-function mutant RTK torso triggers ectopic Dpp and STAT signaling. Genetics. 2003 May;164(1):247-58.	A genetic screen for mutations that suppress the maternal tor GOF embryo phenotype identified dpp; tor GOF induces ectopic expression of dpp and stat signaling, as shown by cuticle preps		torso (tor)/raf (phl)	genetic, blastoderm	10
	translucent (trl)	Schwyter DH, Huang JD, Dubnicoff T, Courey AJ. The decapentaplegic core promoter region plays an integral role in the spatial control of transcription. Mol Cell Biol. 1995 Jul;15(7):3960-8.	DNaseI footprinting assay.	DNaseI footprinting (Redfly)	translucent (trl)	enhancer binding, in vitro (DNaseI footprinting)	2
	twist (twi)	Zeitlinger J, Zinzen RP, Stark A, Kellis M, Zhang H, Young RA, Levine M. Whole-genome ChIP-chip analysis of Dorsal, Twist, and Snail suggests integration of diverse patterning processes in the Drosophila embryo. Genes Dev. 2007 Feb 15;21(4):385-90.	ChIP-CHIP to identify binding to promoter region		twist (twi)	enhancer binding, hi throughput (ChIP-chip, etc)	2
	unpaired (upd)	Bach EA, Vincent S, Zeidler MP, Perrimon N. A sensitized genetic screen to identify novel regulators and components of the Drosophila janus kinase/signal transducer and activator of transcription pathway. Genetics. 2003 Nov;165(3):1149-66.	Genetic screen for dominant mutations that suppress the enlarged-eye phenotype of GMR-upd isolated dpp and removing a copy of stat92E suppresses the upd overexpression phenotype.		unpaired (upd)/signal-transducer and activator of transcription protein at 92E (stat92E)	genetic, screen	5
	unpaired (upd)	Wang L, Li Z, Cai Y. The JAK/STAT pathway positively regulates DPP signaling in the Drosophila germline stem cell niche. J Cell Biol. 2008 Feb 25;180(4):721-8.	Both female and male germline stem cell is maintained by JAK/STAT signaling, which regulates dpp signaling, but downstream or independently of N signaling.		unpaired (upd)/signal-transducer and activator of transcription protein at 92E (stat92E)	genetic, development (wing, eye, stem cell, etc)	5
	zelda (zld)	Liang et al., 2008	Microarray to identify genes regulated by zld in early embryo		zelda (zld)	genetic, blastoderm	10
	zelda (zld)	Liang et al., 2008	YAGGYAG	Binding site clusters (Flyenhancer)	zelda (zld)	enhancer binding, consensus (Flyenhancer)	2
	TARGET:	rhomboid (rho)
	activator/interactor:	source:	info:		activator	type	points	Activator and score
	araucan (ara)	Gómez-Skarmeta JL, Modolell J. araucan and caupolican provide a link between compartment subdivisions and patterning of sensory organs and veins in the Drosophila wing. Genes Dev. 1996 Nov 15;10(22):2935-45.	Caup ara are homeobox genes that direct rho in odd numbered veins.		araucan (ara)	genetic, development (wing, eye, stem cell, etc)	5	araucan (ara)	5
	caupolican (caup)	Gómez-Skarmeta JL, Modolell J. araucan and caupolican provide a link between compartment subdivisions and patterning of sensory organs and veins in the Drosophila wing. Genes Dev. 1996 Nov 15;10(22):2935-45.	Caup ara are homeobox genes that direct rho in odd numbered veins.		caupolican (caup)	genetic, development (wing, eye, stem cell, etc)	5	caupolican (caup)	5
	dorsal (dl)	Zeitlinger J, Zinzen RP, Stark A, Kellis M, Zhang H, Young RA, Levine M. Whole-genome ChIP-chip analysis of Dorsal, Twist, and Snail suggests integration of diverse patterning processes in the Drosophila embryo. Genes Dev. 2007 Feb 15;21(4):385-90.	ChIP-CHIP to identify binding to promoter region		dorsal (dl)	enhancer binding, hi throughput (ChIP-chip, etc)	2	dorsal (dl)	5
	dorsal (dl)	Ip YT, Park RE, Kosman D, Bier E, Levine M. The dorsal gradient morphogen regulates stripes of rhomboid expression in the presumptive neuroectoderm of the Drosophila embryo. Genes Dev. 1992 Sep;6(9):1728-39.	Dl acts with twi to activate rho by direct binding to a 300 bp promoter region, whereas rho expression is repressed by sna, which itself it activated by dl.		dorsal (dl)	enhancer binding, in vivo (promoter-reporter, etc)	5	decapentaplegic (dpp)/mothers against dpp (mad)	5
	dorsal (dl)	Ip YT, Park RE, Kosman D, Bier E, Levine M. The dorsal gradient morphogen regulates stripes of rhomboid expression in the presumptive neuroectoderm of the Drosophila embryo. Genes Dev. 1992 Sep;6(9):1728-39.	The dorsal gradient morphogen regulates stripes of rhomboid expression in the presumptive neuroectoderm of the Drosophila embryo.	Redfly (DNaseI footprinting)	dorsal (dl)	enhancer binding, in vitro (DNaseI footprinting)	2	knirps (kni)	5
	decapentaplegic (dpp)	Francois V, Solloway M, O'Neill JW, Emery J, Bier E. Dorsal-ventral patterning of the Drosophila embryo depends on a putative negative growth factor encoded by the short gastrulation gene. Genes Dev. 1994 Nov 1;8(21):2602-16.	In dorsal-most amnioserosal cells, rho expression is lost in dpp mutants and expanding in sog mutants.		decapentaplegic (dpp)	genetic, development (wing, eye, stem cell, etc)	5	knirps-like (knrl)	5
	decapentaplegic (dpp)	Yu X, Hoppler S, Eresh S, Bienz M. decapentaplegic, a target gene of the wingless signalling pathway in the Drosophila midgut. Development. 1996 Mar;122(3):849-58.	Ectopic dpp expression can lead to rho activation in wing vein.		decapentaplegic (dpp)	genetic, development (wing, eye, stem cell, etc)	5	snail (sna)	2
	knirps (kni)	Lunde K, Biehs B, Nauber U, Bier E. The knirps and knirps-related genes organize development of the second wing vein in Drosophila. Development. 1998 Nov;125(21):4145-54.	Kni and knrl are activated at the anterior sal border and positively regulate rho in the L2 vein, while repressing bs.		knirps (kni)	genetic, development (wing, eye, stem cell, etc)	5	twist (twi)	5
	knirps (kni)	Lunde K, Trimble JL, Guichard A, Guss KA, Nauber U, Bier E. Activation of the knirps locus links patterning to morphogenesis of the second wing vein in Drosophila. Development. 2003 Jan;130(2):235-48.	Kni loss of function resulting in the loss of wing vein in the L2 primordium can be resuced by rho overexpression.		knirps (kni)	genetic, development (wing, eye, stem cell, etc)	5
	knirps-like (knrl)	Lunde K, Biehs B, Nauber U, Bier E. The knirps and knirps-related genes organize development of the second wing vein in Drosophila. Development. 1998 Nov;125(21):4145-54.	Kni and knrl are activated at the anterior sal border and positively regulate rho in the L2 vein, while repressing bs.		knirps-like (knrl)	genetic, development (wing, eye, stem cell, etc)	5
	snail (sna)	Zeitlinger J, Zinzen RP, Stark A, Kellis M, Zhang H, Young RA, Levine M. Whole-genome ChIP-chip analysis of Dorsal, Twist, and Snail suggests integration of diverse patterning processes in the Drosophila embryo. Genes Dev. 2007 Feb 15;21(4):385-90.	ChIP-CHIP to identify binding to promoter region		snail (sna)	enhancer binding, hi throughput (ChIP-chip, etc)	2
	snail (sna)	Ip YT, Park RE, Kosman D, Bier E, Levine M. The dorsal gradient morphogen regulates stripes of rhomboid expression in the presumptive neuroectoderm of the Drosophila embryo. Genes Dev. 1992 Sep;6(9):1728-39.	DNaseI footprinting assay.	Redfly (DNaseI footprinting)	snail (sna)	enhancer binding, in vitro (DNaseI footprinting)	2
	snail (sna)	Ip YT, Park RE, Kosman D, Bier E, Levine M. The dorsal gradient morphogen regulates stripes of rhomboid expression in the presumptive neuroectoderm of the Drosophila embryo. Genes Dev. 1992 Sep;6(9):1728-39.	CGCATATGAA	Binding site cluster (Flyenhancer)	snail (sna)	enhancer binding, consensus (Flyenhancer)	2
	snail (sna)	Ip YT, Park RE, Kosman D, Bier E, Levine M. The dorsal gradient morphogen regulates stripes of rhomboid expression in the presumptive neuroectoderm of the Drosophila embryo. Genes Dev. 1992 Sep;6(9):1728-39.	AGCACATGTT	Binding site cluster (Flyenhancer)	snail (sna)	enhancer binding, consensus (Flyenhancer)	2
	twist (twi)	Zeitlinger J, Zinzen RP, Stark A, Kellis M, Zhang H, Young RA, Levine M. Whole-genome ChIP-chip analysis of Dorsal, Twist, and Snail suggests integration of diverse patterning processes in the Drosophila embryo. Genes Dev. 2007 Feb 15;21(4):385-90.	ChIP-CHIP to identify binding to promoter region		twist (twi)	enhancer binding, hi throughput (ChIP-chip, etc)	2
	twist (twi)	Ip YT, Park RE, Kosman D, Bier E, Levine M. The dorsal gradient morphogen regulates stripes of rhomboid expression in the presumptive neuroectoderm of the Drosophila embryo. Genes Dev. 1992 Sep;6(9):1728-39.	Dl acts with twi to activate rho by direct binding to a 300 bp promoter region, whereas rho expression is repressed by sna, which itself it activated by dl.		twist (twi)	enhancer binding, in vivo (promoter-reporter, etc)	5
	twist (twi)	Ip YT, Park RE, Kosman D, Bier E, Levine M. The dorsal gradient morphogen regulates stripes of rhomboid expression in the presumptive neuroectoderm of the Drosophila embryo. Genes Dev. 1992 Sep;6(9):1728-39.	DNaseI footprinting assay.	Redfly (DNaseI footprinting)	twist (twi)	enhancer binding, in vitro (DNaseI footprinting)	2
	twist (twi)	Ip YT, Park RE, Kosman D, Bier E, Levine M. The dorsal gradient morphogen regulates stripes of rhomboid expression in the presumptive neuroectoderm of the Drosophila embryo. Genes Dev. 1992 Sep;6(9):1728-39.	CMMCTTGCKK	Binding site cluster (Flyenhancer)	twist (twi)	enhancer binding, consensus (Flyenhancer)	2
	TARGET:	single minded (sog)
	activator/interactor:	source:	info:		activator	type	points	Activator and score
	dorsal (dl)	Markstein M, Markstein P, Markstein V, Levine MS. Genome-wide analysis of clustered Dorsal binding sites identifies putative target genes in the Drosophila embryo. Proc Natl Acad Sci U S A. 2002 Jan 22;99(2):763-8. Epub 2001 Dec 18.	In silico search for binding sites to promoter region.		dorsal (dl)	enhancer binding, bioinformatics	1	dorsal (dl)	2
	dorsal (dl)	Zeitlinger J, Zinzen RP, Stark A, Kellis M, Zhang H, Young RA, Levine M. Whole-genome ChIP-chip analysis of Dorsal, Twist, and Snail suggests integration of diverse patterning processes in the Drosophila embryo. Genes Dev. 2007 Feb 15;21(4):385-90.	ChIP-CHIP to identify binding to promoter region		dorsal (dl)	enhancer binding, hi throughput (ChIP-chip, etc)	2	engrailed (en)	2
	dorsal (dl)	Ip YT, Park RE, Kosman D, Bier E, Levine M. The dorsal gradient morphogen regulates stripes of rhomboid expression in the presumptive neuroectoderm of the Drosophila embryo. Genes Dev. 1992 Sep;6(9):1728-39.	GGGARAWMCM	Binding site clusters (Flyenhancer)	dorsal (dl)	enhancer binding, consensus (Flyenhancer)	2	snail (sna)	2
	dorsal (dl)	Jiang et al., 1993	TTTYNTTSAT	Binding site clusters (Flyenhancer)	dorsal (dl)	enhancer binding, consensus (Flyenhancer)	2	signal-transducer and activator of transcription protein at 92E (stat92E)	2
	engrailed (en)	Sanicola et al., 1995	YAATTAA	Binding site clusters (Flyenhancer)	engrailed (en)	enhancer binding, consensus (Flyenhancer)	2	twist (twi)	2
	snail (sna)	Markstein M, Markstein P, Markstein V, Levine MS. Genome-wide analysis of clustered Dorsal binding sites identifies putative target genes in the Drosophila embryo. Proc Natl Acad Sci U S A. 2002 Jan 22;99(2):763-8. Epub 2001 Dec 18.	In silico search for binding sites to promoter region.		snail (sna)	enhancer binding, bioinformatics	1	zelda (zld)	12
	snail (sna)	Zeitlinger J, Zinzen RP, Stark A, Kellis M, Zhang H, Young RA, Levine M. Whole-genome ChIP-chip analysis of Dorsal, Twist, and Snail suggests integration of diverse patterning processes in the Drosophila embryo. Genes Dev. 2007 Feb 15;21(4):385-90.	ChIP-CHIP to identify binding to promoter region		snail (sna)	enhancer binding, hi throughput (ChIP-chip, etc)	2
	signal-transducer and activator of transcription protein at 92E (stat92E)	Sweitzer et al., 1995	TTCNNNGAA	Binding site clusters (Flyenhancer)	signal-transducer and activator of transcription protein at 92E (stat92E)	enhancer binding, consensus (Flyenhancer)	2
	twist (twi)	Markstein M, Markstein P, Markstein V, Levine MS. Genome-wide analysis of clustered Dorsal binding sites identifies putative target genes in the Drosophila embryo. Proc Natl Acad Sci U S A. 2002 Jan 22;99(2):763-8. Epub 2001 Dec 18.	In silico search for binding sites to promoter region.		twist (twi)	enhancer binding, bioinformatics	1
	twist (twi)	Zeitlinger J, Zinzen RP, Stark A, Kellis M, Zhang H, Young RA, Levine M. Whole-genome ChIP-chip analysis of Dorsal, Twist, and Snail suggests integration of diverse patterning processes in the Drosophila embryo. Genes Dev. 2007 Feb 15;21(4):385-90.	ChIP-CHIP to identify binding to promoter region		twist (twi)	enhancer binding, hi throughput (ChIP-chip, etc)	2
	zelda (zld)	Liang et al., 2008	Microarray to identify genes regulated by zld in early embryo		zelda (zld)	genetic, blastoderm	10
	zelda (zld)	Liang et al., 2008	in situ on early embryo, WT vs. zld-		zelda (zld)	genetic, blastoderm	10
	zelda (zld)	Liang et al., 2008	YAGGYAG	Binding site clusters (Flyenhancer)	zelda (zld)	enhancer binding, consensus (Flyenhancer)	2
	TARGET:	snail (sna)
	activator/interactor:	source:	info:		activator	type	points	Activator and score
	dorsal (dl)	Ray RP, Arora K, Nüsslein-Volhard C, Gelbart WM. The control of cell fate along the dorsal-ventral axis of the Drosophila embryo. Development. 1991 Sep;113(1):35-54.	Dorsal and the terminal system establishes initial twi and sna expression.		dorsal (dl)	genetic, blastoderm	10	dorsal (dl)	15
	dorsal (dl)	Zeitlinger J, Zinzen RP, Stark A, Kellis M, Zhang H, Young RA, Levine M. Whole-genome ChIP-chip analysis of Dorsal, Twist, and Snail suggests integration of diverse patterning processes in the Drosophila embryo. Genes Dev. 2007 Feb 15;21(4):385-90.	ChIP-CHIP to identify binding to promoter region		dorsal (dl)	enhancer binding, hi throughput (ChIP-chip, etc)	2	escargot (esg)	5
	dorsal (dl)	Stathopoulos A, Van Drenth M, Erives A, Markstein M, Levine M. Whole-genome analysis of dorsal-ventral patterning in the Drosophila embryo. Cell. 2002 Nov 27;111(5):687-701.			dorsal (dl)	enhancer binding, bioinformatics	1	snail (sna)	5
	dorsal (dl)	Ip YT, Park RE, Kosman D, Yazdanbakhsh K, Levine M. dorsal-twist interactions establish snail expression in the presumptive mesoderm of the Drosophila embryo. Genes Dev. 1992 Aug;6(8):1518-30.	Sna promoter includes dl and twi binding sites and mutagenesis results show that the two regulators function multiplicatively to ensure strong, uniform expression of sna, particularly in ventral-lateral regions where there are diminishing amounts of dl.		dorsal (dl)	enhancer binding, in vivo (promoter-reporter, etc)	5	twist (twi)	5
	dorsal (dl)	Ip YT, Park RE, Kosman D, Yazdanbakhsh K, Levine M. dorsal-twist interactions establish snail expression in the presumptive mesoderm of the Drosophila embryo. Genes Dev. 1992 Aug;6(8):1518-30.	DNaseI footprinting assay.	Redfly (DNaseI footprinting)	dorsal (dl)	enhancer binding, in vitro (DNaseI footprinting)	2	zelda (zld)	2
	escargot (esg)	Fuse N, Hirose S, Hayashi S. Determination of wing cell fate by the escargot and snail genes in Drosophila. Development. 1996 Apr;122(4):1059-67.	looked at expression of sna in esg-sna double mutants vs esg or sna individual mutant, embryonic disc wing		escargot (esg)	genetic, development (wing, eye, stem cell, etc)	5
	snail (sna)	Fuse N, Hirose S, Hayashi S. Determination of wing cell fate by the escargot and snail genes in Drosophila. Development. 1996 Apr;122(4):1059-67.	looked at expression of sna in esg-sna double mutants vs esg or sna individual mutant, embryonic disc wing		snail (sna)	genetic, development (wing, eye, stem cell, etc)	5
	snail (sna)	Zeitlinger J, Zinzen RP, Stark A, Kellis M, Zhang H, Young RA, Levine M. Whole-genome ChIP-chip analysis of Dorsal, Twist, and Snail suggests integration of diverse patterning processes in the Drosophila embryo. Genes Dev. 2007 Feb 15;21(4):385-90.	ChIP-CHIP to identify binding to promoter region		snail (sna)	enhancer binding, hi throughput (ChIP-chip, etc)	2
	twist (twi)	Zeitlinger J, Zinzen RP, Stark A, Kellis M, Zhang H, Young RA, Levine M. Whole-genome ChIP-chip analysis of Dorsal, Twist, and Snail suggests integration of diverse patterning processes in the Drosophila embryo. Genes Dev. 2007 Feb 15;21(4):385-90.	ChIP-CHIP to identify binding to promoter region		twist (twi)	enhancer binding, hi throughput (ChIP-chip, etc)	2
	twist (twi)	Ip YT, Park RE, Kosman D, Yazdanbakhsh K, Levine M. dorsal-twist interactions establish snail expression in the presumptive mesoderm of the Drosophila embryo. Genes Dev. 1992 Aug;6(8):1518-30.	expression requires both dl and twi; Site-directed mutagenesis of dl- and twi-binding sites within defined regions of the sna promoter suggest that the two proteins (containing the Rel and helix-loop-helix domains, respectively) function multiplicatively to ensure strong, uniform expression of sna, particularly in ventral-lateral regions where there are diminishing amounts of dl		twist (twi)	enhancer binding, in vivo (promoter-reporter, etc)	5
	twist (twi)	Ip YT, Park RE, Kosman D, Yazdanbakhsh K, Levine M. dorsal-twist interactions establish snail expression in the presumptive mesoderm of the Drosophila embryo. Genes Dev. 1992 Aug;6(8):1518-30.	dorsal-twist interactions establish snail expression in the presumptive mesoderm of the Drosophila embryo	Redfly (DNaseI footprinting)	twist (twi)	enhancer binding, in vitro (DNaseI footprinting)	2
	zelda (zld)	Liang et al., 2008	YAGGYAG	Binding site clusters (Flyenhancer)	zelda (zld)	enhancer binding, consensus (Flyenhancer)	2
	TARGET:	twist (twi)
	activator/interactor:	source:	info:		activator	type	points	Activator and score
	dorsal (dl)	Ray RP, Arora K, Nüsslein-Volhard C, Gelbart WM. The control of cell fate along the dorsal-ventral axis of the Drosophila embryo. Development. 1991 Sep;113(1):35-54.	Dorsal and the terminal system establishes initial twi and sna expression.		dorsal (dl)	genetic, blastoderm	10	dorsal (dl)	15
	dorsal (dl)	Pan DJ, Huang JD, Courey AJ. Functional analysis of the Drosophila twist promoter reveals a dorsal-binding ventral activator region. Genes Dev. 1991 Oct;5(10):1892-901.	Dorsal-dependent ventral activator region exists in the twi promoter region, that is required for Dl regulation of Twi in early embryonic ventral expression.		dorsal (dl)	enhancer binding, in vivo (promoter-reporter, etc)	5	slopppy paired 1 (slp1)	5
	dorsal (dl)	Thisse C, Perrin-Schmitt F, Stoetzel C, Thisse B. Sequence-specific transactivation of the Drosophila twist gene by the dorsal gene product. Cell. 1991 Jun 28;65(7):1191-201.	Dl binding sites within the twi promoter are required for the direct activation of twi, as demonstrated by reporter gene assay.		dorsal (dl)	enhancer binding, in vivo (promoter-reporter, etc)	5	twist (twi)	2
	dorsal (dl)	Jiang J, Kosman D, Ip YT, Levine M. The dorsal morphogen gradient regulates the mesoderm determinant twist in early Drosophila embryos. Genes Dev. 1991 Oct;5(10):1881-91.	In vitro DNaseI footprinting and EMSA and mutagenesis assays in vivo show the twi expression is dependent on Dl binding sites.		dorsal (dl)	enhancer binding, in vivo (promoter-reporter, etc)	5	zelda (zld)	2
	dorsal (dl)	Zeitlinger J, Zinzen RP, Stark A, Kellis M, Zhang H, Young RA, Levine M. Whole-genome ChIP-chip analysis of Dorsal, Twist, and Snail suggests integration of diverse patterning processes in the Drosophila embryo. Genes Dev. 2007 Feb 15;21(4):385-90.	ChIP-CHIP to identify binding to promoter region		dorsal (dl)	enhancer binding, hi throughput (ChIP-chip, etc)	2
	dorsal (dl)	Thisse C, Perrin-Schmitt F, Stoetzel C, Thisse B. Sequence-specific transactivation of the Drosophila twist gene by the dorsal gene product. Cell. 1991 Jun 28;65(7):1191-201.	DNaseI footprinting.	Redfly (DNaseI footprinting)	dorsal (dl)	enhancer binding, in vitro (DNaseI footprinting)	2
	slopppy paired 1 (slp1)	Riechmann V, Irion U, Wilson R, Grosskortenhaus R, Leptin M. Control of cell fates and segmentation in the Drosophila mesoderm. Development. 1997 Aug;124(15):2915-22.	sloppy-paired mutants have no primordium of the somatic muscles, which normally have high twi expression		slopppy paired 1 (slp1)	genetic, development (wing, eye, stem cell, etc)	5
	twist (twi)	Zeitlinger J, Zinzen RP, Stark A, Kellis M, Zhang H, Young RA, Levine M. Whole-genome ChIP-chip analysis of Dorsal, Twist, and Snail suggests integration of diverse patterning processes in the Drosophila embryo. Genes Dev. 2007 Feb 15;21(4):385-90.	ChIP-CHIP to identify binding to promoter region		twist (twi)	enhancer binding, hi throughput (ChIP-chip, etc)	2
	zelda (zld)	Liang et al., 2008	YAGGYAG	Binding site clusters (Flyenhancer)	zelda (zld)	enhancer binding, consensus (Flyenhancer)	2
	TARGET:	zerknüllt (zen)
	activator/interactor:	source:	info:		activator	type	points	Activator and score
	decapentaplegic (dpp)	Ray RP, Arora K, Nüsslein-Volhard C, Gelbart WM. The control of cell fate along the dorsal-ventral axis of the Drosophila embryo. Development. 1991 Sep;113(1):35-54.Click here to read Links	In dorsal-ventral pattern formation, zen is regulated by dpp.		decapentaplegic (dpp)/mothers against dpp (mad)	genetic, blastoderm	10	decapentaplegic (dpp)/mothers against dpp (mad)	10
	decapentaplegic (dpp)	Rushlow C, Colosimo PF, Lin MC, Xu M, Kirov N. Transcriptional regulation of the Drosophila gene zen by competing Smad and Brinker inputs. Genes Dev. 2001 Feb 1;15(3):340-51.	Zen itself is a target gene of high-level decapentaplegic (dpp) in the late blastoderm stage.		decapentaplegic (dpp)/mothers against dpp (mad)	genetic, blastoderm	10	engrailed (en)	2
	decapentaplegic (dpp)	Rushlow and Levine 1990	During early to mid-cellularization, zen transcription is lost in dpp null mutants.		decapentaplegic (dpp)/mothers against dpp (mad)	genetic, blastoderm	10	zelda (zld)	15
	engrailed (en)	Sanicola et al., 1995	YAATTAA	Binding site cluster (Flyenhancer)	engrailed (en)	enhancer binding, consensus (Flyenhancer)	2
	mothers against dpp (mad)	Rushlow C, Colosimo PF, Lin MC, Xu M, Kirov N. Transcriptional regulation of the Drosophila gene zen by competing Smad and Brinker inputs. Genes Dev. 2001 Feb 1;15(3):340-51.	Mad directly binds to zen promoter, as shown by DNaseI footprinting and EMSA and high concentration of activated phospho-Mad, establish zen transcription dorsally and Brk, represses zen ventrally in embryognesis.		decapentaplegic (dpp)/mothers against dpp (mad)	enhancer binding, in vivo (promoter-reporter, etc)	5
	mothers against dpp (mad)	Rushlow C, Colosimo PF, Lin MC, Xu M, Kirov N. Transcriptional regulation of the Drosophila gene zen by competing Smad and Brinker inputs. Genes Dev. 2001 Feb 1;15(3):340-51.	DNaseI footprinting assay.	Redfly (DNaseI footprinting)	decapentaplegic (dpp)/mothers against dpp (mad)	enhancer binding, in vitro (DNaseI footprinting)	2
	zelda (zld)	Liang et al., 2008	Microarray to identify genes regulated by zld in early embryo		zelda (zld)	genetic, blastoderm	10
	zelda (zld)	Liang et al., 2008	in situ on early embryo, WT vs. zld-		zelda (zld)	genetic, blastoderm	10
	zelda (zld)	Liang et al., 2008	Zen enhancer reporter activation by zld expression		zelda (zld)	enhancer binding, in vivo (promoter-reporter, etc)	5
	zelda (zld)	Liang et al., 2008	YAGGYAG	Binding site clusters (Flyenhancer)	zelda (zld)	enhancer binding, consensus (Flyenhancer)	2
	TARGET:	sxl
	activator/interactor:	source:	info:		activator	type	points	Activator and score
	achaete (ac)	Parkhurst, 1990	Achaete-scute misexpression leasds to ectopic sxl expression and male lethality.		achaete (ac)	genetic, development (wing, eye, stem cell, etc)	5	achaete (ac)	5
	daughterless (da)	Cline et al., 1998	da activates SxlPe triggering the female developmental program.		daughterless (da)	genetic, development (wing, eye, stem cell, etc)	5	daughterless (da)	5
	deadpan (dpn)	Hoshijima et al., 1995	DNaseI footprinting assay.	Redfly (DNaseI footprinting)	deadpan (dpn)	enhancer binding, in vitro (DNaseI footprinting)	2	deadpan (dpn)	2
	hermaphrodite (her)	Pultz and Baker, 1995	Daughters lacking sufficient maternal her have reduced and patchy embryonic sxl expression and phenotype can be rescued with sxl overexpression.		hermaphrodite (her)	genetic, development (wing, eye, stem cell, etc)	5	hermaphrodite (her)	5
	lilliputian (lilli)	VanderZwan-Butler et al., 2006	Lilli is a co-activator for Run mediated ftz activation, while having no role in Run dependent slp1 activation. Lilli is also important for initial sxl activation.		lilliputian (lilli)	genetic, blastoderm	10	lilliputian (lilli)	10
	runt (run)	Kramer et al., 1999	Run binds to consensus sequence on sxl and mediates Sxl activation in cooperation with other sequence specific DNA-binding proteins.		runt (run)	enhancer binding, in vivo (promoter-reporter, etc)	5	runt (run)	5
	sisterless A (sisA)	Erickson and Cline, 1993.	SisB forms a dimer with maternal Da to activate Sxl promoter, while SisA also binds to the Sxl promter, but with an unidentified protein.		sisterless A (sisA)	genetic, development (wing, eye, stem cell, etc)	5	sisterless A (sisA)	5
	sisterless B (sisB)	Erickson and Cline, 1993.	SisB forms a dimer with maternal Da to activate Sxl promoter, while SisA also binds to the Sxl promter, but with an unidentified protein.		sisterless B (sisB)	genetic, development (wing, eye, stem cell, etc)	5	sisterless B (sisB)	5
	unpaired (upd)/signal-transducer and activator of transcription protein at 92E (stat92E)	Sweitzer et al., 1995	TTCNNNGAA	Binding site cluster (FlyEnhancer)	unpaired (upd)/signal-transducer and activator of transcription protein at 92E (stat92E)	enhancer binding, consensus (Flyenhancer)	2	unpaired (upd)/signal-transducer and activator of transcription protein at 92E (stat92E)	7
	unpaired (upd)/signal-transducer and activator of transcription protein at 92E (stat92E)	Sefton et al., 2000	SisC (upd allele), as well as Jak and Stat mutations results in reduced Sxl expression.		unpaired (upd)/signal-transducer and activator of transcription protein at 92E (stat92E)	genetic, development (wing, eye, stem cell, etc)	5	zelda (zld)	10
	unpaired (upd)/signal-transducer and activator of transcription protein at 92E (stat92E)	Avila and Erickson, 2007	STAT92E consensus binding sequence is present in sxl promter and was confirmed by lacZ reporter and in situ - it is suggested that STAT92E is required for the maintenance of high levels, but not initial activation of Sxl.		unpaired (upd)/signal-transducer and activator of transcription protein at 92E (stat92E)	genetic, development (wing, eye, stem cell, etc)	5
	zelda (zld)	Liang et al., 2008	Microarray to identify genes regulated by zld in early embryo		zelda (zld)	genetic, blastoderm	10
Activators are based on published literature and may not be transcription factors or directly act on target genes.
