# Supplementary material for: STAT Is an Essential Activator of the Zygotic Genome in the Early Drosophila Embryo
Source: PLoS Genet. 2011 May 26;7(5):e1002086. doi: 10.1371/journal.pgen.1002086 (PMC3102735; doi:10.1371/journal.pgen.1002086)
Supplement: Table S2 — Activators of zygotic transcription and their activation score. (XLSX) [file pgen.1002086.s009.xlsx]

## Sheet: Sheet1
	Supplementary Table S2. Activators of zygotic transcription and their activation score
RANK	ACTIVATOR	TOTAL SCORE
1	zelda (zld)	122
2	bicoid (bcd)	91
3	unpaired (upd)/STAT92E	65
4	torso (tor)/Draf (phl)	50
5	caudal (cad)	49
6	twist (twi)	46
7	dorsal (dl)	45
8	decapentaplegic (dpp)/mothers against dpp (mad)	42
9	fushi tarazu (ftz)	34
10	snail (sna)	31
11	lilliputian (lilli)	30
12	knirps (kni)	27
13	odd paired (opa)	25
14	runt (run)	25
15	hunchback (hb)	24
16	hairy (h)	20
17	paired (prd)	20
18	engrailed (en)	13
19	Krüppel (Kr)	10
20	single minded (sog)	10
21	even skipped (eve)	7
22	breathless (btl)	5
23	pointed (pnt)	5
24	achaete (ac)	5
25	araucan (ara)	5
26	caupolican (caup)	5
27	daughterless (da)	5
28	hermaphrodite (her)	5
29	pangolin (pan)	5
30	escargot (esg)	5
31	knirps-like (knrl)	5
32	outsiders (out)	5
33	sisterless A (sisA)	5
34	sisterless B (sisB)	5
35	ovo (ovo)	5
36	slopppy paired 1 (slp1)	5
37	tinman (tin)	5
38	torpedo (top)	5
39	zerknüllt (zen)	5
40	zn finger homeodomain 1 (zfh1)	5
41	grainy head (grh)	4
42	adh transcription factor 1 (adf1)	2
43	biniou (bin)	2
44	deadpan (dpn)	2
45	scalloped (sd)	2
46	tailless (tll)	2
47	translucent (trl)	2
