# Supplementary material for: STAT Is an Essential Activator of the Zygotic Genome in the Early Drosophila Embryo
Source: PLoS Genet. 2011 May 26;7(5):e1002086. doi: 10.1371/journal.pgen.1002086 (PMC3102735; doi:10.1371/journal.pgen.1002086)
Supplement: Table S3 — Housekeeping genes and STAT-binding site distribution in their promoters. (XLS) [file pgen.1002086.s010.xls]

## Sheet: Sheet1
Category	GENE (Flybase symbol)	Full name/function	STAT-binding site position (#bp upstream; FlyEnhancer)
Representative genes listed in Fig. 1D
	rp49	Ribosomal protein L32	none
	RpL38	Ribosomal protein L38	1914, 3335
	RpS10b	Ribosomal protein S10b	2370
	RpS15Aa	Ribosomal protein S15Aa	none
	GAPDH1	Glyceraldehyde 3 phosphate dehydrogenase 1	279
	GAPDH2	Glyceraldehyde 3 phosphate dehydrogenase 2	2422, 1398
	Act5C	Actin 5C	749, 2467
	Act42A	Actin42A	none
	RpI135	RNA polymerase I 135kD subunit	none
	RpII15	RNA pol II 15 subunit	none
	RpII140	RNA pol II 140 subunit	none
	RpII215	RNA pol II 215 subunit	none
	Tbp	Tata binding protein	none
	Taf1	Tata associating factor	none
	Taf12L	TBP-associated factor 30kD subunit	2849
	TfIIA-S-2	Transcription factor TFIIA-S-2	none
	TFIIB	Transcription Factor II B	40, 1618
	Spt3	TFIID	none
	Ubi-p63E	ubiquitin ligase	none
	SF1	splicing factor1	27
	DNaseII	DNase II	3082
RNA polymerases
	RpI1		none
	RpII18		none
	RpII33		none
	RpIII128		none
TATA-associating factors
	Taf2		none
	Taf4		none
	Taf5		none
	Taf6		none
	Taf7		none
	Taf8		none
	Taf10		none
	Taf10b		none
	Taf11		none
	Taf12		none
	Taf13		none
	TfIIS		136
Tubulins
	α-Tubulin at 67C		none
	α-Tubulin at 84B	CG1913	none
	α-Tubulin at 85E		none
	β-Tubulin at 56D	CG9277	none
	β-Tubulin at 60D	CG3401	2167
	β-Tubulin at 97EF		none
	β-Tubulin at 98X		none
	γ-Tubulin at 23C	CG3157	none
	γ-Tubulin at 37C	CG17566	none
Ribosomalprotein subunits
	RpL40		none
	RpL13		none
	RpL30		none
	RpL21		none
	RpL5		465
	RpL31		none
	RpL23		none
	RpL41		none
	RpL34b		none
	RpL10Aa		none
	RpL27		none
	RpL36		none
	RpL35		204
	RpL17		none
	RpS27A		226
	RpS26		none
	RpS25		2296
	RpS5b		none
	RpS30		2073, 2195, 2254
	RpS3		none
	RpS10a		28
	Rps3a		166
	RpS28b		none
DNA polymerases
	DNApol-α50		1426, 1500
	DNApol-α60		none
	DNApol-α73		none
	DNApol-α180		none
	DNApol-γ35		none
	DNApol-δ		none
	DNApol-ε (epsilon)		none
	DNApol-eta		none
	DNApol-iota		444
