# Supplementary material for: STAT Is an Essential Activator of the Zygotic Genome in the Early Drosophila Embryo
Source: PLoS Genet. 2011 May 26;7(5):e1002086. doi: 10.1371/journal.pgen.1002086 (PMC3102735; doi:10.1371/journal.pgen.1002086)
Supplement: Table S4 — Genes down-regulated in Stat92Emat– early embryos. (XLS) [file pgen.1002086.s011.xls]

## Sheet: Table S4
Table S4. Genes down-regulated in Stat92Emat– early embryos
Gene Symbol	CG Number	FlyBase ID	Fold Change	M, Z, M/Z	Source
CG12200	CG12200	FBgn0031018/FBgn0067530	-463.958
Stat92E	CG4257	FBgn0016917	-154.134	M/Z
Rala	CG2849	FBgn0015286	-138.118	M	e
CG8449	CG8449	FBgn0038129	-110.856
CG31517	CG31517	FBgn0047199	-61.8439
GLaz	CG4604	FBgn0033799	-46.2641	Z	a
Hel89B	CG4261	FBgn0022787	-41.3896	Z	a, b, e
GstE10	CG17522	FBgn0063499	-40.8685
l(2)03659	CG8799	FBgn0010549	-32.886
CG9926	CG9926	FBgn0038190	-28.6622	M	c
CG32364	CG32364	FBgn0052364	-27.6305
CG6357	CG6357	FBgn0033875	-26.6875
Idgf2	CG4475	FBgn0020415	-24.7585	M/Z	e
CG4674	CG4674	FBgn0037856	-19.4445
Sp7	CG3066	FBgn0037515	-17.1306	M/Z	b
pyd3	CG3027	FBgn0037513	-16.4108
CG4562	CG4562	FBgn0038740	-14.7402	M	c
Lcp65Ag2	CG10534	FBgn0020637	-14.4214
CG14915	CG14915	FBgn0032335	-13.098	Z	b
Cpr51A	CG10112	FBgn0033942	-12.3416	Z	e
CG7381	CG7381	FBgn0038098	-12.1482	Z	e
CG5002	CG5002	FBgn0034275	-12.0334	Z	a, b, e
CG18547	CG18547	FBgn0037973	-12.0245	Z	b, c
Cyp6a13	CG2397	FBgn0033304	-10.2929
CG31607	CG31607	FBgn0051607	-10.0813	Z	e
CG13712	CG13712	FBgn0035570	-9.71629	Z	b, c
CG2962	CG2962	FBgn0030186	-9.36662
CG6106	CG6106	FBgn0030914	-9.36494
Ptr	CG11212	FBgn0033068	-8.69648	Z	a, b
CG12290	CG12290	FBgn0039419	-8.4615
opa	CG1133	FBgn0003002	-7.96919	Z	a, b, e
ems	CG2988	FBgn0000576	-7.6138
CG15479	CG15479	FBgn0032493	-7.28934	Z	b
CG11263	CG11263	FBgn0036330	-7.28409
Lcp65Ag3	CG18779	FBgn0086611	-7.2482
CG31431	CG31431	FBgn0051431	-7.15084	Z	e
CG31999	CG31999	FBgn0051999	-7.10994	Z	e
Hexo2	CG1787	FBgn0041629	-7.00966	M	e
Osi20	CG15188	FBgn0037430	-6.95853	Z	e
ftz	CG2047	FBgn0001077	-6.94735	Z	b, d
Osi15	CG1157	FBgn0037424	-6.81903	Z	e
CG18446	CG18446	FBgn0033458	-6.81273	M/Z	e
Sry-alpha	CG17957	FBgn0003510	-6.76108	Z	b, d, e
CG3835	CG3835	FBgn0023507	-6.70927
CG15876	CG15876	FBgn0035569	-6.69345		b, c
CG18269	CG18269	FBgn0031719	-6.68895
spirit	CG2056	FBgn0030051	-6.67798
CG15745	CG15745	FBgn0030469	-6.62669	Z	e
CG14427	CG14427	FBgn0029931	-6.48536	Z	b, e
eve	CG2328	FBgn0000606	-6.46302	Z	a, b, d
CG5888	CG5888	FBgn0028523	-6.43761	Z	a, b, e
CG15870	CG15870	FBgn0033798	-6.38315
CG13716	CG13716	FBgn0035563	-6.34067
frs/Z600	CG17962	FBgn0004052	-6.29878	Z	b
zen	CG1046	FBgn0004053	-6.1913	Z	b, d, e
CG13454	CG13454	FBgn0036503	-6.17934	Z	b
gt	CG4575	FBgn0001150/FBgn0029920	-6.17263	Z	b
CG16815	CG16815	FBgn0032491	-6.1596	Z	b
CG12420	CG12420	FBgn0037797	-6.14124	Z	b
CG6023	CG6023	FBgn0030912	-6.10852	M	c
CG8960	CG8960	FBgn0035315	-6.03739	Z	a, b, e
Ih	CG8585	FBgn0028428	-6.03053
CG8066	CG8066	FBgn0038243	-6.01922	Z	b, e
GstD3	CG4381	FBgn0010039	-5.96606
gt	CG7952	FBgn0001150	-5.94633	Z	b, d, e
nrv3	CG8663	FBgn0032946	-5.93805	Z	e
ind	CG11551	FBgn0025776	-5.84253	Z	b
CG14014	CG14014	FBgn0031718	-5.78122	Z	b, e
CG34266	CG34266	FBgn0085295	-5.75064
Socs36E	CG15154	FBgn0041184	-5.66685
CG10035	CG10035	FBgn0038028	-5.64392	Z	b
tll	CG1378	FBgn0003720	-5.63403	Z	a, b, d
CG14502	CG14502	FBgn0034321	-5.63312
danr	CG13651	FBgn0039283	-5.62826	Z	b, e
CG30046	CG30046	FBgn0050046	-5.52581
ac	CG3796	FBgn0000022	-5.5125	Z	e
CG13427	CG13427	FBgn0034514	-5.51208	Z	b
CG6954	CG6954	FBgn0039000	-5.45575
nullo	CG14426	FBgn0004143	-5.43989	Z	c, d
Bro/RhoGAP1A	CG7960	FBgn0013755/FBgn0025836	-5.39877	Z	b
amos	CG10393	FBgn0003270	-5.37471	Z	b
SNCF	CG14112	FBgn0036349	-5.3669	Z	b, e
CG13333	CG13333	FBgn0033855	-5.26508	Z	b, e
CG13000	CG13000	FBgn0030807	-5.22061	Z	b
CG14935	CG14935	FBgn0032382/FBgn0261209	-5.18341
Phk-3	CG9358	FBgn0035089	-5.17616	Z	e
CG17374	CG17374	FBgn0040001	-5.13965
CG15634	CG15634	FBgn0031621	-5.10759	Z	a, b, e
CG11347	CG11347	FBgn0035542	-5.06996	Z	a, e
halo	CG7428	FBgn0001174	-5.01823	Z	e
CG9571	CG9571	FBgn0031086	-4.99824
TwdlG	CG14643	FBgn0037225	-4.97861	Z	e
CG12424	CG12424	FBgn0033987	-4.90859	Z	b
MtnA	CG9470	FBgn0002868	-4.88864
CG15382	CG15382	FBgn0031393	-4.79187	Z	c, e
prd	CG6716	FBgn0003145	-4.78202	Z	a, b, e
scw	CG31695	FBgn0005590	-4.77715	Z	e
CG31626	CG31626	FBgn0051626	-4.74238	Z	e
CG8147	CG8147	FBgn0043791	-4.69667	Z	b, e
CG14317	CG14317	FBgn0038566	-4.64345	Z	b
hkb	CG9768	FBgn0001204	-4.64295	Z	b
CG3397	CG3397	FBgn0037975	-4.6388
odd	CG3851	FBgn0002985	-4.62345	Z	a, b, d, e
CG7884	CG7884	FBgn0031001	-4.6225
D	CG5893	FBgn0000411	-4.5559	Z	b, e
zen2	CG1048	FBgn0004054	-4.55518	Z	e
alphaTub84D	CG2512	FBgn0003885	-4.54739
tld	CG6868	FBgn0003719	-4.50653	Z	b, e
CG14053	CG14053	FBgn0029603	-4.47517
h	CG6494	FBgn0001168	-4.44612	Z	b, d
Pka-C3	CG6117	FBgn0000489	-4.44212	Z	a, b, e
CG12194	CG12194	FBgn0031636	-4.41345
CG9083	CG9083	FBgn0035077	-4.41298	Z	e
Fmo-2	CG3174	FBgn0033079	-4.39049	Z	e
dpn	CG8704	FBgn0010109	-4.37525	Z	b, d, e
kni	CG4717	FBgn0001320	-4.35508	Z	b
sala	CG4922	FBgn0003313	-4.33809	Z	b, e
Gasp	CG10287	FBgn0026077	-4.3324	Z	e
slp1	CG16738	FBgn0003430	-4.27098	Z	b, e
CG34214	CG34214	FBgn0085243	-4.24904
Bsg25A	CG12205	FBgn0000227	-4.2402	Z	b, c, e
oc	CG12154	FBgn0004102	-4.21661	Z	b
p24-2	CG33105	FBgn0053105	-4.21233
CG15480	CG15480	FBgn0032489	-4.1964	Z	b
sisA	CG1641	FBgn0003411	-4.18868	Z	b, d
CG11961	CG11961	FBgn0034436	-4.17858	Z	a, e
CG13713	CG13713	FBgn0042199	-4.17465	Z	b
veil	CG4827	FBgn0034225	-4.14161	Z	a, b, e
run	CG1849	FBgn0003300	-4.10815	Z	b, e
tsg	CG1502	FBgn0003865	-4.06232
CG14937	CG14937	FBgn0032377	-4.0567	M/Z	b, e
ImpL2	CG15009	FBgn0001257	-4.05052	Z	a, b, e
Ilp4	CG6736	FBgn0044049	-3.99618	Z	b, e
Mct1	CG3456	FBgn0023549	-3.96873	M	c
dan	CG11849	FBgn0039286	-3.95905	Z	b
l(1)sc	CG3839	FBgn0002561	-3.95189	Z	b, e
Mlc1	CG5596	FBgn0002772	-3.93481	Z	e
Dfd	CG2189	FBgn0000439	-3.92111	Z	b
CG11582	CG11582	FBgn0035525	-3.89247	Z	b
TwdlF	CG14639	FBgn0037224	-3.84862
ppa	CG9952	FBgn0020257	-3.84304	Z	b, e
Cyp4e2	CG2060	FBgn0014469	-3.83814	M	e
Mlp84B	CG1019	FBgn0014863	-3.81654
CG4221	CG4221	FBgn0038385	-3.79415	Z	b, e
drm	CG10016	FBgn0024244	-3.74887	Z	e
CG31217	CG31217	FBgn0051217	-3.74638
Mdr49	CG3879	FBgn0004512	-3.74076	Z	a, b, e
DNaseII	CG7780	FBgn0000477	-3.72787	Z	a
CG32201	CG32201	FBgn0052201	-3.72048
CanA-14F	CG9819	FBgn0030758	-3.71926
Ugt35a	CG6644	FBgn0026315	-3.66048
CG13711	CG13711	FBgn0035572	-3.63182	Z	b, c
net	CG11450	FBgn0002931	-3.5811	Z	b
wntD	CG8458	FBgn0038134	-3.58102	Z	b, e
spo	CG10594	FBgn0003486	-3.5594	Z	b
CG8654	CG8654	FBgn0034479	-3.55426	Z	a, b, e
phyl	CG10108	FBgn0013725	-3.54341	Z	a, b, e
Sr-CII	CG8856	FBgn0020377	-3.53115	Z	b, e
CG3502	CG3502	FBgn0046253	-3.52579	Z	b
twi	CG2956	FBgn0003900	-3.52045	Z	a, b, e
SoxN	CG18024	FBgn0029123	-3.5183	Z	b, e
term	CG7271	FBgn0003683/FBgn0036791	-3.46844	Z	e
sna	CG3956	FBgn0003448	-3.46682	Z	b, d, e
wupA	CG7178	FBgn0004028	-3.46057	Z	a, e
sc	CG3827	FBgn0004170	-3.45149	Z	d
CG42404	CG42404	FBgn0259823	-3.44682
Nmda1	CG3798	FBgn0013305	-3.44077	M/Z	e
CG3085	CG3085	FBgn0034816	-3.43731	M	e
CG16778	CG16778	FBgn0003715	-3.43525	Z	b, e
CG34224	CG34224	FBgn0085253	-3.42962
Osi9	CG15592	FBgn0037416	-3.42295	Z	e
CG16813	CG16813	FBgn0032490	-3.41066
gk	CG13695	FBgn0020300	-3.37719	Z	b, e
nkd	CG11614	FBgn0002945	-3.37328	Z	b
srp	CG3992	FBgn0003507	-3.27668	Z	a, b, e
CG30413	CG30413	FBgn0050413	-3.27531
CG18536	CG18536	FBgn0034322	-3.26211
CG4733	CG4733	FBgn0038744/FBgn0064530	-3.25513	M	c
CG18854	CG18854	FBgn0042174	-3.24707	Z	e
CG1268	CG1268	FBgn0035521	-3.24391
CG6885	CG6885	FBgn0036810	-3.24246	Z	b, e
mira	CG12249	FBgn0021776	-3.23438	Z	b, e
Ac78C	CG10564	FBgn0024150	-3.23295	Z	b
CG13894	CG13894	FBgn0035157	-3.22204	M/Z	e
CG31775	CG31775	FBgn0028537	-3.219	Z	e
alpha-Est1	CG1031	FBgn0015568	-3.19638	M	c
comm2	CG7554	FBgn0041160	-3.15229	Z	b, e
CG10176	CG10176	FBgn0032682	-3.14108	Z	b, e
m4	CG6099	FBgn0002629	-3.13885	Z	b
dpp	CG9885	FBgn0000490	-3.12676	Z	a, b, d
CG15731	CG15731	FBgn0030390	-3.1129	M/Z	e
CG15766	CG15766	FBgn0029813	-3.10696
salm	CG6464	FBgn0004579	-3.1017	Z	b
NetB	CG10521	FBgn0015774	-3.09496	Z	a, e
TwdlW	CG4060	FBgn0038487	-3.09197	M/Z	e
tok	CG6863	FBgn0004885	-3.08687	Z	b, e
Mhc	CG17927	FBgn0086783	-3.06647
CG4440	CG4440	FBgn0040984	-3.05789	Z	e
knrl	CG4761	FBgn0001323	-3.05127	Z	b, d, e
tna	CG7958	FBgn0026160	-3.04504	Z	a, b, e
BobA	CG12487/CG13465	FBgn0040487/FBgn0040809	-3.03798	M/Z	b
CG18375	CG18375	FBgn0034606	-3.03796	M/Z	b, e
comm	CG17943	FBgn0010105	-3.0364	Z	b, e
bnb	CG7088	FBgn0001090	-3.03044	Z	a, b, e
CG30080	CG30080	FBgn0050080	-3.02939
14-3-3zeta	CG17870	FBgn0004907	-3.02547
nxf2	CG4118	FBgn0036640	-3.00926
CG3323	CG3323	FBgn0029750	-3.0083
Cpr65Ea	CG8640	FBgn0035735	-2.9924
Doc1	CG5133	FBgn0028789	-2.9827	Z	e
ph-p	CG18412	FBgn0004861	-2.97796
byn	CG7260	FBgn0011723	-2.96286	Z	b
KP78b	CG17216	FBgn0026063	-2.95592	Z	b
Gip	CG2227	FBgn0011770	-2.9534
CG4616	CG4616	FBgn0033806	-2.93926
Osi19	CG15189	FBgn0037429	-2.93789
CG34025	CG34025	FBgn0054025	-2.91993
CG6044	CG6044	FBgn0034725	-2.90422	Z	e
egr	CG12919	FBgn0033483	-2.8989	Z	b
slp2	CG2939	FBgn0004567	-2.88132	Z	b, e
Jhe	CG8425	FBgn0010052	-2.88122
noc	CG4491	FBgn0005771	-2.86642	Z	a, b, e
Cyp6d4	CG12800	FBgn0039006	-2.83964
CG5319	CG5319	FBgn0038501	-2.83703
CG15128	CG15128	FBgn0034467	-2.83495
CG15142	CG15142	FBgn0032645	-2.83064
bt	CG32019	FBgn0005666	-2.828
CG32251	CG32251	FBgn0052251	-2.81981
CG5966	CG5966	FBgn0029831	-2.80588	M	c, e
Brd	CG3096	FBgn0000216	-2.79832	Z	b
p130CAS	CG1212	FBgn0035101	-2.79449	Z	e
alpha-Est5	CG1089	FBgn0015573	-2.79098
CG12546/CG14452	CG12546	FBgn0037178/FBgn0037180	-2.76954
vis	CG8821	FBgn0033748	-2.75971
ci	CG2125	FBgn0004859	-2.75748	Z	e
bib	CG4722	FBgn0000180	-2.75477	Z	a, b
CG32773	CG32773	FBgn0052773	-2.75153
gsb	CG3388	FBgn0001148	-2.75139	Z	e
Reg-5	CG2928	FBgn0015801	-2.74639	M/Z	c, e
CG12581	CG12581	FBgn0037213	-2.71936	Z	b, e
CG17786	CG17786	FBgn0039167	-2.70799	Z	e
Pepck	CG17725	FBgn0003067	-2.70468	Z	b, e
Blimp-1	CG5249	FBgn0035625	-2.70207	Z	b, e
Kr	CG3340	FBgn0001325	-2.70015	Z	b, d, e
CG32053	CG32053	FBgn0052053	-2.70001
CG30015	CG30015	FBgn0050015	-2.68869	Z	b
lea	CG5481	FBgn0002543	-2.68778
htl	CG7223	FBgn0010389	-2.68407	Z	b, d, e
inx3	CG1448	FBgn0028373	-2.68327	Z	b, e
d	CG10595	FBgn0086896	-2.68226	Z	a, b
CG6981	CG6981	FBgn0036945	-2.6758	Z	e
CG15658	CG15658	FBgn0034602/FBgn0086523	-2.67265	Z	a, b, e
CG17928	CG17928	FBgn0032603	-2.66509
cora	CG11949	FBgn0010434	-2.66277	Z	e
Ama	CG2198	FBgn0000071	-2.65654	Z	a, b, e
Tollo	CG6890	FBgn0029114	-2.65382
btd	CG12653	FBgn0000233	-2.64525	Z	e
Idgf3	CG4559	FBgn0020414	-2.64366	Z	e
Cpr64Ad	CG1259	FBgn0035513	-2.63824	M	e
vn	CG10491	FBgn0003984	-2.62926	Z	c
CG6206	CG6206	FBgn0027611/FBgn0259775	-2.61243
CG2177	CG2177	FBgn0039902	-2.61231
CG11093	CG11093	FBgn0039932	-2.60809
sca	CG17579	FBgn0003326	-2.60492
CG2812	CG2812	FBgn0034931	-2.59779	Z	e
CG6201	CG6201	FBgn0032343	-2.59533
drk	CG6033	FBgn0004638	-2.59427	Z	e
CG12068	CG12068	FBgn0039695	-2.58954
tin	CG7895	FBgn0004110	-2.57234	Z	e
CG6234	CG6234	FBgn0038071	-2.57153	Z	a, b
HLHm5	CG6096	FBgn0002631	-2.56532	Z	b, e
dib	CG12028	FBgn0000449	-2.56218	Z	a, b
CG14615	CG14615	FBgn0031184/FBgn0259772	-2.55854	Z	e
Rab35	CG9575	FBgn0031090	-2.55629
hth	CG17117	FBgn0001235	-2.55354	Z	b
Zyx102EF	CG32018	FBgn0011642	-2.54443
CG10283	CG10283	FBgn0032681	-2.54179	Z	a, b, e
Mipp1	CG4123	FBgn0026061	-2.53485	Z	a, b, e
18w	CG8896	FBgn0004364	-2.53446	Z	a, b
CG14478	CG14478	FBgn0028953	-2.52863
CG3253	CG3253	FBgn0041706	-2.52821	Z	a
CG5390	CG5390	FBgn0032213	-2.52496
CG10933	CG10933	FBgn0034264	-2.51784	Z	b
rho	CG1004	FBgn0004635	-2.51204	Z	b
kek1	CG12283	FBgn0015399	-2.49045
CG14204	CG14204	FBgn0031032	-2.48754
CG4702	CG4702	FBgn0037992	-2.48106	Z	a, e
by	CG9379	FBgn0000244	-2.47639
Ocho	CG3396	FBgn0040296	-2.47603
esg	CG3758	FBgn0001981	-2.47571	Z	b
trn	CG11280	FBgn0010452	-2.47543	Z	a, b, e
CG4688	CG4688	FBgn0033817	-2.46256
en	CG9015	FBgn0000577	-2.45803	Z	b, e
CG32207	CG32207	FBgn0052207	-2.45595
CG17612	CG17612	FBgn0031597	-2.4532
BobA	CG12487	FBgn0040487	-2.45135
Egfr	CG10079	FBgn0003731	-2.43973	Z	b, e
m	CG9369	FBgn0002577	-2.43922
Gsc	CG2851	FBgn0010323	-2.42728	Z	c
CG2233	CG2233	FBgn0029990	-2.41794
CG13631	CG13631	FBgn0040600	-2.41775	Z	e
Pvr	CG8222	FBgn0032006	-2.41497	Z	a
tomb	CG14016	FBgn0031715	-2.41425
Cyp6d2	CG4373	FBgn0034756	-2.41224
CG5130	CG5130	FBgn0037000	-2.41208	M/Z	b, e
Sur-8	CG5407	FBgn0038504	-2.40935
Jheh3	CG15106	FBgn0034406	-2.4083	M	c
Adgf-A	CG5992	FBgn0036752	-2.40093	Z	e
wg	CG4889	FBgn0004009	-2.40084	Z	a, b, e
jim	CG11352	FBgn0027339	-2.39724
slam	CG9506	FBgn0043854	-2.39021	Z	a
copiaGIP	NONE	FBgn0013437	-2.38755
CG32372	CG32372	FBgn0052372	-2.38603	Z	e
nuf	CG33991	FBgn0013718	-2.36381	M/Z	e
CG8965	CG8965	FBgn0031745	-2.34971	M/Z	b, e
Tom	CG5185	FBgn0026320	-2.34539	Z	b
CkIIalpha-i3	CG3217	FBgn0025676	-2.34335	M	c
up	CG7107	FBgn0004169	-2.33851	M/Z	e
CG18542/CG32939	CG32939	FBgn0037731/FBgn0052939	-2.33577
40426	CG2916	FBgn0026361	-2.33224	Z	a
phm	CG6578	FBgn0004959	-2.31771	Z	b, e
msl-2	CG3241	FBgn0005616	-2.31633	Z	b
Tm2	CG4843	FBgn0004117	-2.30863	M/Z	e
pnr	CG3978	FBgn0003117	-2.30459	Z	a, b
CG5036	CG5036	FBgn0028743	-2.28018
CG9331	CG9331	FBgn0032889	-2.27185
drl	CG17348	FBgn0015380	-2.26404	Z	a, b, e
os	CG5993	FBgn0004956	-2.26189	Z	b
TwdlE	CG14534	FBgn0031957	-2.23205	Z	e
hbn	CG33152	FBgn0008636	-2.22792	Z	b
CG9362	CG9362	FBgn0037696	-2.21891
Sema-1a	CG18405	FBgn0011259	-2.20691
CG5059	CG5059	FBgn0037007	-2.19776	Z	a, b, e
tsh	CG1374	FBgn0003866	-2.19021	Z	a, b, e
CG13921	CG13921	FBgn0035267	-2.18871
klar	CG17046	FBgn0001316	-2.18737	Z	b
unc-13	CG2999	FBgn0025726	-2.18522
CG2469	CG2469	FBgn0035205	-2.18249	M/Z	a, e
CG3457	CG3457	FBgn0024984	-2.17957
CG7900	CG7900	FBgn0037548	-2.17809	Z	b
CG18278	CG18278	FBgn0033836	-2.17785
CG30359	CG30359	FBgn0050359	-2.17487
Gp150	CG5820	FBgn0013272	-2.17469	Z	a, e
beat-IIIc	CG15138	FBgn0032629	-2.17429	Z	a, e
CG2145	CG2145	FBgn0030251	-2.17388	Z	a, b
CG6915	CG6915	FBgn0035898/FBgn0084296	-2.1729	Z	b
AGO2	CG7439	FBgn0087035	-2.17177
fkh	CG10002	FBgn0000659	-2.16718	Z	e
CG6912	CG6912	FBgn0038290	-2.16679
RhoGAPp190	CG32555	FBgn0026375	-2.16673	M/Z	b
pros	CG17228	FBgn0004595	-2.16119	Z	a, e
tws	CG6235	FBgn0004889	-2.15565		a, b, e
CG32280	CG32280	FBgn0052280	-2.15227
CG1718	CG1718	FBgn0031170/FBgn0084202	-2.14979
G-salpha60A	CG2835	FBgn0001123	-2.14777	Z	a, b
Gli	CG3903	FBgn0001987	-2.14547	M/Z	b, e
CG4500	CG4500	FBgn0028519/FBgn0261197	-2.14	Z	a, b
dream	CG7863	FBgn0033051	-2.13997
Corp	CG10965	FBgn0030028	-2.12061	M/Z	b, e
disco	CG9908	FBgn0000459	-2.11856	M/Z	e
Act57B	CG10067	FBgn0000044	-2.11647	Z	e
Lac	CG12369	FBgn0010238	-2.10714	Z	a, e
CG13895	CG13895	FBgn0035158	-2.10284
CG2543	CG2543	FBgn0030407	-2.0912
CG4115	CG4115	FBgn0038017	-2.08492	Z	e
rst	CG4125	FBgn0003285	-2.08398	Z	e
E(spl)	CG8365	FBgn0000591	-2.08223	Z	b
gbb	CG5562	FBgn0024234	-2.07699	Z	a
scarface	CG11066	FBgn0033033	-2.07633	Z	e
nahoda	CG12781	FBgn0034797	-2.07269
Doc2	CG5187	FBgn0035956	-2.0718	Z	e
bowl	CG10021	FBgn0004893	-2.07151	Z	b, e
LBR	CG17952	FBgn0034657	-2.06998
CG13139	CG13139	FBgn0032230	-2.06645	Z	b
CG17327/CG9133	CG9133	FBgn0035198/FBgn0038107	-2.05623
CG18410	CG18410	FBgn0039226	-2.05614
Act87E	CG18290	FBgn0000046	-2.04915	M/Z	e
Drep-1	CG8357	FBgn0024732	-2.04655	M	a
wgn	CG6531	FBgn0030941	-2.04092	Z	e
MESR3	CG15162	FBgn0032694	-2.04014	M/Z	b, e
sog	CG9224	FBgn0003463	-2.03933	Z	b, e
CG8165	CG8165	FBgn0037703	-2.03928	Z	b
Osi14	CG1155	FBgn0040279	-2.03446	Z	e
Mkk4	CG9738	FBgn0024326	-2.02482	M/Z	b, e
mia	CG10390	FBgn0014342	-2.02315	Z	a
CG9411	CG9411	FBgn0030569	-2.02311
CG31150	CG31150	FBgn0051150	-2.01187	Z	e
CG17327	CG17327	FBgn0038107	-2.00479
c(3)G	CG17604	FBgn0000246	-2.00094
TwdlD	CG14243	FBgn0039444	-1.99995	Z	e
CG10630	CG10630	FBgn0035608	-1.99937	Z	a
kis	CG3696	FBgn0086902	-1.99878	Z	b
PICK1	CG6167	FBgn0032447	-1.993
Nf1	CG8318	FBgn0015269	-1.98971
osa	CG7467	FBgn0003013	-1.98789
if	CG9623	FBgn0001250	-1.9874
CG30101	CG30101	FBgn0050101	-1.98551	Z	e
l(2)k16918	CG3920	FBgn0021800	-1.97977	M/Z	a, e
CG8745	CG8745	FBgn0036381	-1.97309	Z	e
argos	CG4531	FBgn0004569	-1.96922	Z	b, e
CG10479	CG10479	FBgn0035656	-1.96392	Z	e
CG5001	CG5001	FBgn0031322	-1.96106
Spn43Aa	CG12172	FBgn0024294	-1.96073
yellow-e3	CG17045	FBgn0038150	-1.96007	Z	b, e
RFeSP	CG7361	FBgn0021906	-1.95735	M/Z	e
scrib	CG42614	FBgn0261263	-1.9572
Calx	CG5685	FBgn0013995	-1.95468
CG10681	CG10681	FBgn0036291	-1.94895
CG6439	CG6439	FBgn0038922	-1.94684	M/Z	e
endoA	CG14296	FBgn0038659	-1.94261	M	e
CG7460	CG7460	FBgn0036749	-1.94132	M	c
Gpo-1	CG8256	FBgn0022160	-1.92685	Z	e
CG10566	CG10566	FBgn0037050	-1.92355	Z	a
Exn	CG3799	FBgn0027593	-1.92205	M	c
Fkbp13	CG9847	FBgn0010470	-1.91422
Dl	CG3619	FBgn0000463	-1.90464	M/Z	e
CG11018	CG11018	FBgn0034464	-1.89991
Sxl	CG18350	FBgn0003659	-1.89564	Z	a, d
ush	CG2762	FBgn0003963	-1.89443	Z	e
TM4SF	CG11303	FBgn0020372	-1.8915	Z	a, e
Fps85D	CG8874	FBgn0000723	-1.89013	Z	b
CG40498	CG40498	FBgn0069969	-1.88868
Ten-m	CG5723	FBgn0004449	-1.88551	Z	b
Mf	CG6803	FBgn0038294	-1.88021	Z	e
Cyp12a4	CG6042	FBgn0038681	-1.8797
sfl	CG8339	FBgn0020251	-1.87895
M6 ()	CG7540	FBgn0037092	-1.87764	Z	a, e
rib	CG7230	FBgn0003254	-1.87327	Z	a, b, e
CG18542	CG18542	FBgn0037731	-1.87234
CG9279	CG9279	FBgn0036882/FBgn0085123	-1.86547	Z	e
vkg	CG16858	FBgn0016075	-1.86392	Z	a, e
CG30051	CG30051	FBgn0050051	-1.86333
CG5224	CG5224	FBgn0034354	-1.86314	M	c
NetA	CG18657	FBgn0015773	-1.8617	Z	b, e
zfh1	CG1322	FBgn0004606	-1.86079	M/Z	e
Cyp310a1	CG10391	FBgn0032693	-1.85896	Z	a, b, e
l(2)08717	CG15095	FBgn0010651	-1.85825	Z	a, b
robo	CG13521	FBgn0005631	-1.84737
Ranbp16	CG33180	FBgn0053180	-1.84525
Sdc	CG10497	FBgn0010415	-1.84281	Z	a, e
stumps	CG31317	FBgn0020299	-1.83953	Z	b
Mgstl	CG1742	FBgn0025814	-1.8389	M/Z	a, e
Rat1	CG10354	FBgn0031868	-1.83697
Ady43A	CG1851	FBgn0026602	-1.83329
CG32679	CG32679	FBgn0052679	-1.83247
CG12708	CG12708	FBgn0030666	-1.83228	Z	e
CG5285	CG5285	FBgn0038490	-1.82408	M	c
yellow-e	CG5285	FBgn0041711	-1.82287
CG31900	CG31900	FBgn0051900	-1.82203
Doc3	CG5093	FBgn0035954	-1.82141	Z	b, e
CG30431	CG30431	FBgn0050431	-1.81969
rl	CG12559	FBgn0003256	-1.81934
CG12730	CG12730	FBgn0029771	-1.81636
CG10089	CG10089	FBgn0036369	-1.81367
neur	CG11988	FBgn0002932	-1.81339	M/Z	a, b, e
CG2292	CG2292	FBgn0033479	-1.8123
CG13876	CG13876	FBgn0035109	-1.81201
CG6136	CG6136	FBgn0038332	-1.80272	Z	b
Ahcy89E	CG8956	FBgn0015011	-1.79992	Z	e
CG12026	CG12026	FBgn0035289	-1.79818	Z	b
CG15212	CG15212	FBgn0040842	-1.79277	Z	e
unk	CG4620	FBgn0004395	-1.78961
TpnC47D	CG9073	FBgn0010423	-1.78835
E2f/torp4a	CG6376	FBgn0011766/FBgn0025615	-1.78744	M/Z	e
CG16758	CG16758	FBgn0035348	-1.78681	Z	a
CG14291	CG14291	FBgn0038660/FBgn0064440	-1.78245	Z	c
kirre	CG3653	FBgn0028369	-1.78166
CG14321	CG14321	FBgn0038540	-1.7805
CG7675	CG7675	FBgn0038610	-1.77778	Z	e
Taf1	CG17603	FBgn0010355	-1.77751	Z	a
pdm2	CG12287	FBgn0004394	-1.77338	Z	b, e
CG16985	CG16985	FBgn0035355	-1.77336
l(2)gl	CG2671	FBgn0002121	-1.7688
CG9119	CG9119	FBgn0035189	-1.76626	Z	e
MED11	CG6884	FBgn0036811	-1.76562	Z	b
dpr19	CG13140	FBgn0032233	-1.76501
jumu	CG4029	FBgn0015396	-1.76416	M/Z	b, e
CG4572	CG4572	FBgn0038738/FBgn0064427	-1.7621
Cwc25	CG2843	FBgn0031452	-1.75809
CG33494	CG33494	FBgn0053494	-1.75714
mas	CG15002	FBgn0011653	-1.75705	Z	b, e
CG9286	CG9286	FBgn0038183	-1.75419	Z	b
Pif1B	CG33720	FBgn0046874	-1.7536
ogre	CG3039	FBgn0004646	-1.74868	Z	b, e
CG15443	CG15443	FBgn0031609	-1.74528
Glt	CG9280	FBgn0001114	-1.74052
CG13159	CG13159	FBgn0033721	-1.73836	Z	e
CG15628	CG15628	FBgn0031632	-1.73729	Z	b
bnk	CG1480	FBgn0004389	-1.7369	Z	d
ImpL3	CG10160	FBgn0001258	-1.7356
CG7054	CG7054	FBgn0038972	-1.72721
CG1553	CG1553	FBgn0033224	-1.72692
CG32982	CG32982	FBgn0052982	-1.72435	M/Z	b, e
CG10249	CG10249	FBgn0027596	-1.71412
Atf-2	CG30420	FBgn0050420	-1.71198
kek5	CG12199	FBgn0031016	-1.7073
r2d2	CG7138	FBgn0031951	-1.70401
ventrally-expressed-protein-D	CG33200	FBgn0053200	-1.70296
CG13653	CG13653	FBgn0039288	-1.70169	Z	b
l(3)neo38	CG6930	FBgn0086910	-1.70112	Z	b
btsz	CG33555	FBgn0053555	-1.69592	Z	b
Mgat2	CG7921	FBgn0039738	-1.689	Z	e
Zasp52	CG30084	FBgn0083919	-1.68769
Lis-1	CG8440	FBgn0015754	-1.68536	M/Z	e
GNBP3	CG5008	FBgn0040321	-1.68475
obst-B	CG4778	FBgn0027600	-1.6839
CG15022	CG15022	FBgn0035547	-1.68251	M/Z	b, e
ato	CG7508	FBgn0010433	-1.68196
CG5022	CG5022	FBgn0032225	-1.68115
CG3434	CG3434	FBgn0036000/FBgn0082711	-1.68098	M/Z	e
CG4022	CG4022	FBgn0035986	-1.68043	M/Z	e
CG10184	CG10184	FBgn0039094	-1.67884	Z	c
comt	CG1618	FBgn0000346	-1.67734	M/Z	e
Cpr60D	CG30163	FBgn0050163	-1.67538
Cdk5	CG8203	FBgn0013762	-1.67109	M/Z	b
mew	CG1771	FBgn0004456	-1.66785	Z	e
CG31522	CG31522	FBgn0051522	-1.66633
CG8301	CG8301	FBgn0037717	-1.66411	M/Z	e
pyr	CG13194	FBgn0033649	-1.66275	Z	b, e
CG31053	CG31053	FBgn0051053	-1.66102
Prm	CG5939	FBgn0003149	-1.66037
CG5009	CG5009	FBgn0027572	-1.65954
CG42238/CG9266	CG42238	FBgn0032909/FBgn0250867	-1.65708
Rhp	CG8497	FBgn0026374	-1.65473
CG4686	CG4686	FBgn0038739/FBgn0064426	-1.65412
CG9960/snapin	CG9960	FBgn0031454/FBgn0031455	-1.65368
R	CG1956	FBgn0004636	-1.64786
Trl	CG33261	FBgn0013263	-1.64731	M/Z	e
CG32485	CG32485	FBgn0052485	-1.64663
yeti	NONE	FBgn0042097	-1.64644
CG10907	CG10907	FBgn0036207	-1.64644
CG14801	CG14801	FBgn0024988	-1.64627	M/Z	e
Neu2	CG7204	FBgn0037085	-1.64618	Z	b
Kdm4B	CG33182	FBgn0053182	-1.64577
CG2924	CG2924	FBgn0023528	-1.64575
IM10	CG18279	FBgn0033835	-1.64387	Z	e
kkv	CG2666	FBgn0001311	-1.63852	Z	a, e
Ir68a	CG6185	FBgn0036150	-1.63398	Z	c
Cys	CG8050	FBgn0004629	-1.63378	Z	b, e
seq	CG32904	FBgn0028991/FBgn0033802	-1.63298	Z	b
CG30497	CG30497	FBgn0050497	-1.63002	M/Z	e
CG9418	CG9418	FBgn0026582	-1.6267
jbug	CG30092	FBgn0028371	-1.6243	Z	b, e
Ugt86Da	CG18578	FBgn0040259	-1.62282
CG5399	CG5399	FBgn0038353	-1.6205	Z	c
HmgZ	CG17921	FBgn0010228	-1.62049	Z	a, b
Epac	CG34392	FBgn0085421	-1.62044
CG10082	CG10082	FBgn0034644	-1.61722	M/Z	b, e
Cdk4	CG5072	FBgn0016131	-1.61668
CG11658	CG11658	FBgn0036196	-1.61654
Lam	CG6944	FBgn0002525	-1.61499
Surf6	CG4510	FBgn0038746	-1.61277
CG7358	CG7358	FBgn0030974/FBgn0064036	-1.6114	Z	b
fj	CG10917	FBgn0000658	-1.61138	M/Z	e
CG15173	CG15173	FBgn0032744	-1.60744
Ef1alpha100E	CG1873	FBgn0000557	-1.60733
CG4860	CG4860	FBgn0037999	-1.60517	Z	e
Oatp74D	CG7571	FBgn0036732	-1.60516	Z	a, b
miple2	CG18321	FBgn0029002	-1.60505	Z	b, e
CG18545	CG18545	FBgn0037812	-1.60358
Rbp1-like	CG1987	FBgn0030479	-1.60216
cals	CG11059	FBgn0039928	-1.60197
Psi	CG8912	FBgn0014870	-1.60181	M/Z	a, b
Edc3	CG6311	FBgn0036735	-1.60165	M	a
HLHm7	CG8361	FBgn0002633	-1.59987	Z	b
CG13124	CG13124	FBgn0032156	-1.59806
hbs	CG7449	FBgn0029082	-1.59648
SRPK	CG8174	FBgn0026370	-1.59409	M/Z	e
CG12863	CG12863	FBgn0033948	-1.59405
car	CG12230	FBgn0000257	-1.59385	M/Z	b, e
Fmo-1	CG3006	FBgn0034943	-1.59366	Z	a, e
O-fut1	CG12366	FBgn0033901	-1.59113
RhoGAP71E	CG32149	FBgn0036518	-1.58912	M/Z	e
CG42268	CG42268	FBgn0259163	-1.5878
fax	CG4609	FBgn0014163	-1.58699	Z	a
CG14561	CG14561	FBgn0037149/FBgn0086157	-1.58574
CG5281	CG5281	FBgn0037902	-1.58501
RabX4	CG31118	FBgn0051118	-1.58367
Su(z)2	CG3905	FBgn0008654	-1.58333
betaggt-II	CG18627	FBgn0028970	-1.58304	M/Z	e
CG13025	CG13025	FBgn0036660	-1.58259
gro	CG8384	FBgn0001139	-1.58027	M/Z	b
shn	CG7734	FBgn0003396	-1.57902	M/Z	b
rtGEF	CG10043	FBgn0015803	-1.57525
CG14314	CG14314	FBgn0038581	-1.5745	Z	e
FK506-bp2	CG11001	FBgn0013954	-1.57314
CG9328	CG9328	FBgn0032886	-1.56906
CG7372	CG7372	FBgn0036522	-1.56901	M/Z	e
CG14033	CG14033	FBgn0046776	-1.56839
CG9867	CG9867	FBgn0031421	-1.566	Z	e
Galpha73B	CG12232	FBgn0010223	-1.5642
Atx-1	CG4547	FBgn0029906/FBgn0029907	-1.56301
Hrb98DE	CG9983	FBgn0001215	-1.56237
CG40191	CG40191	FBgn0058191	-1.56113
Ubqn	CG14224	FBgn0031057	-1.56014
PH4alphaEFB	CG31022	FBgn0039776	-1.55898
sob	CG3242	FBgn0004892	-1.55746	M/Z	b, e
RYBP	CG12190	FBgn0034763	-1.55741
CG7694	CG7694	FBgn0038627	-1.55723
Gug	CG6964	FBgn0010825	-1.55682
Fancl	CG12812	FBgn0037781	-1.55647
Unr	CG7015	FBgn0035895	-1.55645
CG12929	CG12929	FBgn0033429	-1.55462
dpld/wech	CG42396	FBgn0015930/FBgn0259745	-1.55282
CG8891	CG8891	FBgn0031663	-1.55251
GstD5	CG12242	FBgn0010041	-1.55042
CG32196	CG32196	FBgn0052196	-1.54981
CG17265	CG17265	FBgn0031488	-1.54838	Z	e
SAK	CG7186	FBgn0026371	-1.54807	M/Z	b, e
Taf4	CG5444	FBgn0010280	-1.54545	M/Z	b
mol	CG4482	FBgn0086711	-1.54473	M	a
trbl	CG5408	FBgn0028978	-1.54366	M/Z	b, e
CG32373	CG32373	FBgn0052373	-1.54296
CG10555	CG10555	FBgn0030034/FBgn0086197	-1.54256	Z	a
CG33169	CG33169	FBgn0053169	-1.54244
CG33678	CG33678	FBgn0053678	-1.5417
CG10654	CG10654	FBgn0036294	-1.541	Z	e
Edem2	CG5682	FBgn0032480	-1.5395
alph	CG1906	FBgn0086361	-1.53756
CG17322	CG17322	FBgn0027070	-1.5368
RhoGEF3	CG42378	FBgn0259743	-1.53618
sty	CG1921	FBgn0014388	-1.53543
CG1115	CG1115	FBgn0037299	-1.53507
CG3246	CG3246	FBgn0031538	-1.53415	Z	a, e
CG18476	CG18476	FBgn0037931	-1.53383
ey	CG1464	FBgn0005558	-1.53374
TwdlM	CG5468	FBgn0039434	-1.53342	M/Z	c, e
CG13217	CG13217	FBgn0033590	-1.53324	Z	e
mid	CG6634	FBgn0005511	-1.53132
Trf4-1	CG11265	FBgn0030049	-1.53091
CG14111	CG14111	FBgn0036350	-1.52976	Z	b
Sema-1b	CG6446	FBgn0016059	-1.52922
emc	CG1007	FBgn0000575	-1.5292	Z	a, e
Traf4	CG3048	FBgn0026319	-1.52777	Z	b, e
CG7227	CG7227	FBgn0031970	-1.52706	Z	a, e
CG13609	CG13609	FBgn0039170	-1.52674	M	c
malpha	CG8337	FBgn0002732	-1.52565
CG12413/CG40068	CG12413/CG40068	FBgn0039588/FBgn0058068	-1.52454
CG5451	CG5451	FBgn0038666	-1.52442
CG12112	CG12112	FBgn0030048	-1.52376
Pur-alpha	CG1507	FBgn0022361	-1.51776
gcm	CG12245	FBgn0014179	-1.51733	Z	b, e
CG15739	CG15739	FBgn0030347	-1.51702	Z	e
CG10064	CG10064	FBgn0035724	-1.51661	Z	e
CG31813	CG31813	FBgn0051813	-1.51603
Pkn	CG2049	FBgn0020621	-1.51575
pxb	CG33207	FBgn0053207	-1.51572	Z	b, e
CG2187	CG2187	FBgn0017448	-1.51472
CG17328	CG17328	FBgn0028895	-1.51322
Acph-1	CG7899	FBgn0000032	-1.51126
TwdlB/TwdlL	CG6478	FBgn0039436/FBgn0039437	-1.51003	Z	e
sd	CG8544	FBgn0003345	-1.50886	Z	e
CG13900	CG13900	FBgn0035162/FBgn0084634	-1.50391	M/Z	e
flfl	CG9351	FBgn0024555	-1.50353	M/Z	e
CG32556	CG32556	FBgn0052556	-1.50211	M	e
CadN	CG7100	FBgn0015609	-1.50195
l(2)35Bg	CG4180	FBgn0001977	-1.50125
Genes are categorized as M (maternal), Z (zygotic), or M/Z (both maternal and zygotic) according to the following references.
(a) Arbeiman et al., (2002). Science 297 (5590): 2270-2275.
(b) De Renzis et al., (2007). PLoS Biol. 5(5): e117.
(c) Pilot et al., (2006). Development 133: 711-723.
(d) ten Bosche et al., (2006). Development 133: 1967-1977.
(e) BDGP Drosophila in situ database
