# Supplementary material for: STAT Is an Essential Activator of the Zygotic Genome in the Early Drosophila Embryo
Source: PLoS Genet. 2011 May 26;7(5):e1002086. doi: 10.1371/journal.pgen.1002086 (PMC3102735; doi:10.1371/journal.pgen.1002086)
Supplement: Table S5 — Genes up-regulated in Stat92Emat– early embryos. (XLS) [file pgen.1002086.s012.xls]

## Sheet: Table S5
Table S5. Genes up-regulated in Stat92Emat– early embryos
Gene Symbol	CG Number	FlyBase ID	Fold Change	M, Z, M/Z	Source
CG5568	CG5568	FBgn0035641	199.907	M	a
CG14715	CG14715	FBgn0037930	149.413	M/Z	b, e
GstE1	CG5164	FBgn0034335	124.197
Vm34Ca	CG9271	FBgn0003983	105.488
Prx2540-2	CG11765	FBgn0033518	102.941	M/Z	e
CG13937	CG13937	FBgn0035287	65.8029	Z	b
pirk	CG15678	FBgn0034647	51.6923
CG34195	CG34195	FBgn0085224	51.3181
stet	CG33166	FBgn0020248	43.5268
CG5961	CG5961	FBgn0038056/FBgn0083396	37.7323	Z	e
CG8768	CG8768	FBgn0033769	35.2792
Cp16	CG6533	FBgn0000356	32.1295
CG4998	CG4998	FBgn0036612/FBgn0084310	31.3098
CG6426	CG6426	FBgn0034162	28.8764
Vm26Aa	CG9048	FBgn0003979	27.5081
vir-1	CG31764	FBgn0043841	21.9546	M/Z	e
Cyp6a17	CG10241	FBgn0015714	20.721
Cp36	CG1478	FBgn0000359	17.1066
Cp19	CG6524	FBgn0000358	16.2469
Hsp70Aa/Hsp70Ab	CG31366	FBgn0013275/FBgn0013276	15.985
Cp15	CG6519	FBgn0000355	15.9848
Cp7Fb	CG15350	FBgn0014465	15.4102
Cp18	CG6517	FBgn0000357	15.2958
CG2641	CG2641	FBgn0037518	14.7868	M/Z	e
CG11382	CG11382	FBgn0040367	14.7705
Ugt37c1	CG8652	FBgn0026754	14.6299
Vm26Ab	CG9046	FBgn0003980	13.681
CG11983	CG11983	FBgn0037654	13.1948
TrxT	CG3315	FBgn0029752	12.853
Cyp6w1	CG8345	FBgn0033065	12.3319
CG13897	CG13897	FBgn0035160	12.2673
Cht3	CG18140	FBgn0250907	12.2115	Z	b
Yp1	CG2985	FBgn0004045	10.8823	Z	a, e
CG11261	CG11261	FBgn0036332	10.1598
CG31918	CG31918	FBgn0031678	9.90953
CG11779/CG5835	CG11779	FBgn0038682/FBgn0038683	9.28555
Cp38	CG11213	FBgn0000360	9.13508
Cp7Fc	CG15351	FBgn0014466	9.113
scpr-A/scpr-B/scpr-C	CG5207	FBgn0037879/FBgn0037888	7.83438
scpr-C	CG5106	FBgn0037879	7.48888
alpha-Est10	CG1131	FBgn0015569	6.97788	M	c
Myo61F	CG9155	FBgn0010246	6.93491	M/Z	c, e
Reck	CG5392	FBgn0036463	6.79102
CG7194	CG7194	FBgn0035868	6.7782
40513	CG2175	FBgn0000427	6.64354
CG4461	CG4461	FBgn0035982	6.61137
GstE3	CG17524	FBgn0063497	6.20517
Yp3	CG11129	FBgn0004047	6.0115	Z	e
ry	CG7642	FBgn0003308	5.95975	Z	b, e
TepIV	CG10363	FBgn0041180	5.81472
CG6574	CG6574	FBgn0037846	5.62635
CG31054/CG4849	CG31054	FBgn0039566/FBgn0051054	5.6124
CG10050	CG10050	FBgn0037492	5.51823	M	e
CG31997	CG31997	FBgn0051997	5.4613
CG11241	CG11241	FBgn0037186	5.42318	Z	b, e
CG4570	CG4570	FBgn0037844	5.15819
Argk	CG32031	FBgn0000116	5.09724	M/Z	b, e
CG30428	CG30428	FBgn0050428	5.02481
CG12001	CG12001	FBgn0037265	4.96766
Oat	CG8782	FBgn0022774	4.90799	Z	e
CG5144	CG5144	FBgn0035957	4.71875
yellow-c	CG4182	FBgn0041713	4.47325
Cyp309a2	CG18559	FBgn0041337	4.33061
CG18343	CG18343	FBgn0033683	4.30372
Fcp3C	CG4015	FBgn0000644	4.22523
CG31531	CG31531	FBgn0051531	4.19522
CG13375	CG13375	FBgn0040370	4.18539
CG2064	CG2064	FBgn0033205	4.16575
CG9510/CG9515	CG9510	FBgn0032076/FBgn0032077	4.15683	Z	a
CG10638	CG10638	FBgn0036290	4.13726	M	e
Rpt3R	CG9475	FBgn0037742	4.11884
Adk3	CG6612	FBgn0042094	4.02696
CG17478	CG17478	FBgn0032998	3.92085
Tsp26A	CG9093	FBgn0031760	3.89787
CG18186	CG18186	FBgn0034255	3.75714
Dad	CG5201	FBgn0020493	3.68089	Z	a, c
Dox-A3	CG42640	FBgn0000487	3.66259
CG8709	CG8709	FBgn0033269	3.62794
Yp2	CG2979	FBgn0005391	3.58045
CG32816	CG32816	FBgn0052816	3.57702
CG33158	CG33158	FBgn0053158/FBgn0084767	3.53932
CG2950	CG2950	FBgn0031637	3.4959	M	a
Hsp23	CG4463	FBgn0001224	3.48603	Z	b
CG7322	CG7322	FBgn0030968	3.46401	M	c, e
CG15484	CG15484	FBgn0032452	3.43937
c(2)M	CG4249	FBgn0028525	3.35908	M	c
CG12428	CG12428	FBgn0039543	3.35533	M/Z	e
Mocs1	CG33048	FBgn0036122	3.34118	M	c
AcCoAS	CG9390	FBgn0012034	3.27581
CG1827	CG1827	FBgn0033431	3.2332	Z	e
CG10013	CG10013	FBgn0038012/FBgn0067470	3.22876
CG13397	CG13397	FBgn0014417	3.16199	M	a
CG17209	CG17209	FBgn0030687	3.15622
CAH2	CG6906	FBgn0027843	3.14394
CG14200	CG14200	FBgn0031023	3.09812
CG5455	CG5455	FBgn0039430	3.09305	M/Z	c, e
CG5958	CG5958	FBgn0031913	3.05857	Z	a, e
Shal	CG9262	FBgn0005564	3.03772	Z	e
CG16700	CG16700	FBgn0030816	2.99229
CG30345/CG9766	CG30345	FBgn0037229/FBgn0050345	2.98009
CG14688	CG14688	FBgn0037819	2.95724	M/Z	b
CG14756	CG14756	FBgn0033275	2.95091	M	e
Grip	CG14447	FBgn0029830	2.94997
CG4398	CG4398	FBgn0034126	2.93744
CG13101	CG13101	FBgn0032084	2.9296
CG13827	CG13827	FBgn0039068	2.87879	M/Z	b, e
CG15343	CG15343	FBgn0030029/FBgn0259782	2.85444
mthl3	CG6530	FBgn0028956	2.82899	Z	b
CG31534	CG31534	FBgn0051534	2.80487	M/Z	e
CG7429	CG7429	FBgn0031979	2.74889
Hsp68	CG5436	FBgn0001230	2.74305
aralar1	CG2139	FBgn0028646	2.73049	M	c, e
Vm32E	CG16874	FBgn0014076	2.71612
p24-1	CG1967	FBgn0030341	2.69313	M/Z	e
CG15784	CG15784	FBgn0029766	2.66816
CG40470	CG40470	FBgn0058470	2.63809
GM130	CG11061	FBgn0034697	2.5947
CG32554	CG32554	FBgn0052554	2.55972
CG10932	CG10932	FBgn0029969	2.54413	M	c
CG14275	CG14275	FBgn0032022	2.52498	Z	e
CG33474	CG33474	FBgn0053474	2.51887
Tequila	CG34104	FBgn0023479/FBgn0038289	2.51878
Pi3K59F	CG5373	FBgn0015277	2.49653
sm	CG9218	FBgn0003435	2.45603	Z	e
Pbgs	CG10335	FBgn0036271	2.45323	M	e
phr	CG11205	FBgn0003082	2.44397
CG17167	CG17167	FBgn0039941	2.43846
Obp19c	CG15457	FBgn0031111	2.43803
CG9886	CG9886	FBgn0031428	2.42971
Acf1	CG1966	FBgn0027620	2.42861	M/Z	b, e
CG6401	CG6401	FBgn0034270	2.41658
CG7550	CG7550	FBgn0035839	2.4093	M	c
GNBP1	CG6895	FBgn0040323	2.40913
CG9380	CG9380	FBgn0035094	2.40611
CG11198	CG11198	FBgn0033246	2.37623
CG40378	CG40378	FBgn0058378	2.37361
CG6762	CG6762	FBgn0030876	2.36809
CG14834	CG14834	FBgn0035768	2.35596
CG5690	CG5690	FBgn0035295	2.33414	M	e
Arc1/CG10102	CG12505	FBgn0033926/FBgn0033927	2.33201
l(3)87Df	CG7620	FBgn0002354	2.32295	M/Z	b
CG12821	CG12821	FBgn0040780	2.30741
CG11883	CG11883	FBgn0033538	2.29644	M
CG6776	CG6776	FBgn0035904	2.29605	Z	e
CG30197	CG30197	FBgn0050197	2.28169
vri	CG14029	FBgn0016076	2.27564
CG33111	CG33111	FBgn0053111	2.25369
CG6126	CG6126	FBgn0038407	2.24728	M	e
CG18048	CG18048	FBgn0037435	2.24638		c
CG31686	CG31686	FBgn0051686	2.23031
CG1347	CG1347	FBgn0037363	2.22961	M/Z	b
CG8187	CG8187	FBgn0034027	2.22536
CG5167	CG5167	FBgn0038038	2.22004	M	c
fbp	CG31692	FBgn0032820	2.21786	Z	e
Arc1	CG12505	FBgn0033926	2.21497	M/Z	b
Acox57D-d	CG9709	FBgn0034629	2.21356	M	c
CG31648	CG31648	FBgn0051648	2.20872
CG15523	CG15523	FBgn0039727	2.20103
CG7352	CG7352	FBgn0037581	2.1949
CG7601	CG7601	FBgn0027583	2.19285
CG8315	CG8315	FBgn0034058	2.18521
Rad51C	CG2412	FBgn0033389	2.18351
CG3184	CG3184	FBgn0029892	2.18285	M	c, e
CG11655	CG11655	FBgn0030638	2.18032	M	c
DNApol-gamma35	CG33649	FBgn0004407/FBgn0064115	2.17231
phr	CG18853	FBgn0003082/FBgn0042173	2.16628
CG1503	CG1503	FBgn0031157	2.164
CG8369	CG8369	FBgn0040532	2.15297
tap	CG7659	FBgn0015550	2.13871	Z	e
CG13299	CG13299	FBgn0035694	2.13307
Roe1	CG6155	FBgn0014877	2.13049	M/Z	b, e
CG1342	CG1342	FBgn0039795	2.12351	Z	a, e
HLH106	CG8522	FBgn0015234	2.12071	M	c
Esp	CG7005	FBgn0013953	2.12052	Z	e
CG16717	CG16717	FBgn0036028	2.09619	M	c
Kap3	CG11759	FBgn0028421	2.09527
W ()	CG5123	FBgn0003997	2.07266	Z	a
CG30410	CG30410	FBgn0050410	2.06434
CG9547	CG9547	FBgn0031824	2.06405	M	c
CG5194	CG5194	FBgn0035955	2.06035	M	a
CG6308	CG6308	FBgn0030645	2.04036
CG17618/CG6982	CG17618	FBgn0039014/FBgn0040587	2.03955
CG5846	CG5846	FBgn0032171	2.02381
CG13380/CG4174	CG13380	FBgn0036793/FBgn0036799	2.02278
CG32135	CG32135	FBgn0052135	2.0195
yuri	CG31732	FBgn0045842	2.01874	Z	e
CG6808	CG6808	FBgn0037921	2.018
CG5611	CG5611	FBgn0039531	2.01033
CG4884	CG4884	FBgn0039565	2.00872	M/Z	b
CG9065	CG9065	FBgn0030610	2.00396	M	c
JhI-1	CG3298	FBgn0028426	2.00201
mRpL38	CG15871	FBgn0030552	1.9995
CG34424	CG34424	FBgn0085453	1.9953
dgo	CG12342	FBgn0086898	1.9916	Z	b
CG3368	CG3368	FBgn0039508	1.99106
CG3773	CG3773	FBgn0038692	1.98883	M	c
CG4313	CG4313	FBgn0025632	1.98759	M/Z	e
CG3652	CG3652	FBgn0031600	1.98524	M	a
CG16721	CG16721	FBgn0029820	1.98425
CG7272	CG7272	FBgn0036501	1.9813	Z	e
CG7341	CG7341	FBgn0036777	1.97748
CG32027	CG32027	FBgn0052027	1.97259
l(2)k05819	CG3054	FBgn0022153	1.95631	M/Z	b, e
CG14299	CG14299	FBgn0038651	1.95047	M	c, e
CG12075	CG12075	FBgn0030065	1.94774	Z	e
CG3902	CG3902	FBgn0036824	1.94564	M	c, e
CG14868	CG14868	FBgn0038330	1.93717	Z	e
CG17202	CG17202	FBgn0038043	1.93388	M	c
NAT1 ()	CG3845	FBgn0010488	1.93249
CG15820	CG15820	FBgn0035312	1.92675	M	c
Tgt	CG4947	FBgn0031321	1.92252	M
CG8605	CG8605	FBgn0035762	1.91747
cutlet	CG33122	FBgn0015376	1.91655	M	e
CG41284	CG41284	FBgn0085599	1.9163
lectin-33A	CG16834	FBgn0040096	1.9163
Fatp	CG7400	FBgn0021953	1.91629
CG7802	CG7802	FBgn0039704	1.9148	Z	e
CG6490	CG6490	FBgn0039431	1.91477
trk	CG5619	FBgn0003751	1.90565
CG10445	CG10445	FBgn0037531	1.90536
asparagine-synthetase	CG33486	FBgn0041607	1.90129
CG10591	CG10591	FBgn0035621	1.89954	Z	e
CG18135	CG18135	FBgn0036837	1.89921	M	e
CG14036	CG14036	FBgn0031677	1.89694
yata	CG1973	FBgn0260990	1.88424
CG13148	CG13148	FBgn0033767	1.87952
shu	CG4735	FBgn0003401	1.87897	M/Z	a, e
CG10669	CG10669	FBgn0039329	1.87732	M/Z	e
CG12765	CG12765	FBgn0033813	1.86318
CG3523	CG3523	FBgn0027571	1.85961	Z	a
Mis12	CG18156	FBgn0035725	1.85805	M	c
CG1492	CG1492	FBgn0030361	1.85772
CG14543	CG14543	FBgn0039404	1.85669
path	CG3424	FBgn0036007	1.85204	M/Z	b, e
glob1	CG9734	FBgn0027657	1.84925
CG3371	CG3371	FBgn0035153	1.8393	M	c, e
CG14931	CG14931	FBgn0032374	1.83594	M	c
CG1486	CG1486	FBgn0031174	1.83363	M/Z	b, e
CG15027	CG15027	FBgn0030611	1.83298	Z	b
fng	CG10580	FBgn0011591	1.83038	Z	e
nimC3	CG16880	FBgn0001967	1.82874
CG13295	CG13295	FBgn0035674	1.82574	M/Z	b, e
CG18213	CG18213	FBgn0038470	1.82573
CG9336	CG9336	FBgn0032897	1.82316	Z	e
CG3353	CG3353	FBgn0038869	1.82264
CG13390	CG13390	FBgn0032031	1.82222
l(2)05510	CG13432	FBgn0028622	1.82011	Z	e
Hsp22/Hsp67Bb	CG4460	FBgn0001223/FBgn0001228	1.81709
CG4813	CG4813	FBgn0039013	1.81618
CG3040	CG3040	FBgn0029925	1.8118
CG8134	CG8134	FBgn0030671	1.80843
CG3566	CG3566	FBgn0029854	1.80626	M	a, c
mtm	CG9115	FBgn0025742	1.80623	M	c, e
CG30466	CG30466	FBgn0050466	1.80488
CG10407	CG10407	FBgn0038395	1.80262
CG34413	CG34413	FBgn0085442	1.80107
Pdp	CG12151	FBgn0029958	1.79854	M	b, e
Xpac	CG6358	FBgn0004832	1.79825	M	c
cdc14	CG7134	FBgn0031952	1.78858
dgt3	CG3221	FBgn0034569	1.78843
DppIII	CG5618	FBgn0036975/FBgn0037580	1.78676
Got2	CG4233	FBgn0001125	1.78609	M	a
ImpL1	CG10717	FBgn0001256	1.78503
sofe	CG1655	FBgn0030242	1.78433	M	a
Ravus	CG15889	FBgn0038128	1.7836
DNApol-delta	CG5949	FBgn0012066	1.78331	M	e
CG7878	CG7878	FBgn0037549	1.78205	M	e
CG7816	CG7816	FBgn0039714	1.78146	M/Z	b, e
CG4267	CG4267	FBgn0031405	1.78069	M	a, c
wbl	CG7225	FBgn0004003	1.78058
CG11168	CG11168	FBgn0039249	1.78025
CG8112	CG8112	FBgn0037612	1.77972	M	c, e
CG15073	CG15073	FBgn0034379	1.77855
CG9902	CG9902	FBgn0030757	1.7768
Rab21	CG17515	FBgn0039966	1.77184	M	a
exu	CG8994	FBgn0000615	1.77174	M	a, c, e
CG9125	CG9125	FBgn0030793	1.76896
CG32073	CG32073	FBgn0052073	1.76805
Taf12L	CG15632	FBgn0031623	1.76592
CG7955	CG7955	FBgn0035244/FBgn0085122	1.76527	M/Z	b
RfC3	CG5313	FBgn0032244	1.7638
tst	CG10210	FBgn0039117	1.76353
U2A	CG1406	FBgn0033210	1.76102
CG10587/Scp2	CG10587	FBgn0020907/FBgn0037039	1.75979
hoip/raps	CG3949	FBgn0015393/FBgn0040080	1.75974
CG34001	CG34001	FBgn0054001	1.75962
CG32850	CG32850	FBgn0052850	1.75879
trus	CG5333	FBgn0038055	1.75875
Jra	CG2275	FBgn0001291	1.75686
CG14629	CG14629	FBgn0040398/FBgn0084378	1.75134	Z	e
CG13005	CG13005	FBgn0030794	1.75088	M/Z	e
kappaB-Ras	CG30503	FBgn0040513/FBgn0050503	1.74876	Z
Cyp9f2	CG11466	FBgn0038037	1.74556		a, e
Srp72	CG5434	FBgn0038810	1.74504
Nat1	CG12202	FBgn0031020	1.7408
CG7544	CG7544	FBgn0033994	1.73887
CG15653	CG15653	FBgn0034578	1.73588	M	c
proPo-A3	CG8193	FBgn0033367	1.73566	Z	e
CG4586	CG4586	FBgn0029924	1.7345	M	c
CG10924	CG10924	FBgn0034356	1.73331	Z	e
ldlCp	CG6177	FBgn0026634	1.73171	M	e
CG32500/CG32857	CG32500	FBgn0052500/FBgn0052857	1.72663	M	e
CG13175/CG33964	CG13175	FBgn0033693/FBgn0053964	1.72643	Z	b
CG17224	CG17224	FBgn0031489	1.72295	Z	c
CG5114	CG5114	FBgn0036460	1.72259	M	e
CG7920	CG7920	FBgn0039737	1.72102	M/Z	e
CG13741/CG8080	CG13741	FBgn0033373/FBgn0033374	1.71985	M/Z	e
CG8503	CG8503	FBgn0033917	1.71974	M	e
CG6568	CG6568	FBgn0034210	1.71942
CG9265	CG9265	FBgn0032910	1.71503	M	c
GstE7	CG17531	FBgn0063493	1.7142
CG30010	CG30010	FBgn0050010	1.71298
CG32699	CG32699	FBgn0052699	1.71218
Myo10A	CG2174	FBgn0030252	1.71196
CG4098	CG4098	FBgn0036646/FBgn0036648	1.71072
CG6327	CG6327	FBgn0036115	1.70406	Z	e
Smg1	CG32743	FBgn0052743	1.70276
CG30338	CG30338	FBgn0050338	1.6994
CG15771	CG15771	FBgn0029801	1.69703	M	c
bgm	CG4501	FBgn0027348	1.69685	M	e
scb	CG8095	FBgn0003328	1.69622
CG9588	CG9588	FBgn0038166	1.69587	M/Z	b, e
Aats-val	CG4062	FBgn0027079	1.69413
CG3777	CG3777	FBgn0024989	1.69383	M/Z	e
CG7458	CG7458	FBgn0037144	1.69111	M/Z	c, e
CG9203	CG9203	FBgn0030646/FBgn0084903	1.68893
CG17544	CG17544	FBgn0032775	1.68673
CG3603	CG3603	FBgn0029648	1.68457	M	c
Ssadh	CG4685	FBgn0039349	1.68411
CG13339	CG13339	FBgn0033871	1.68304	M	c
CG17896	CG17896	FBgn0023537	1.67906	M	c, e
CG1675	CG1675	FBgn0033457	1.67643	M	c
eIF6	CG17611	FBgn0034915	1.67639	M	a, e
5PtaseI	CG42283	FBgn0259178	1.67576
Tsp42Ef	CG12845	FBgn0033127	1.67555	M	c, e
Gtp-bp	CG2522	FBgn0010391	1.6714	M	e
CG15014	CG15014	FBgn0035532	1.67122	M/Z	b
DNApol-eta	CG7143	FBgn0037141	1.66996	M	a
CG31262	CG31262	FBgn0051262	1.66982
Pgi	CG8251	FBgn0003074	1.66626	M/Z	b, e
CG15721	CG15721	FBgn0030438	1.66464
CG11727	CG11727	FBgn0030299/FBgn0084661	1.66393	M	c
CG18190	CG18190	FBgn0034403	1.66042
Dip2	CG9771	FBgn0040466	1.66016
CG7231	CG7231	FBgn0031968	1.65929
Brca2	CG30169	FBgn0050169	1.65835
CG12991	CG12991	FBgn0030847	1.6532
D19A	CG10269	FBgn0022935	1.65278	M/Z	c, e
CG9461	CG9461	FBgn0037760	1.6508	M/Z	e
CG5382	CG5382	FBgn0038950	1.6505	M	e
CG1598	CG1598	FBgn0033191	1.65034	M/Z	e
Alg10	CG32076	FBgn0052076	1.64941
Sas-4	CG10061	FBgn0011020	1.64854	M/Z	b
CG7702	CG7702	FBgn0038638	1.64792	Z	e
CG11873	CG11873	FBgn0039633	1.64719
CG7800	CG7800	FBgn0037552	1.64552
CG10289	CG10289	FBgn0035688	1.64538	M/Z	b
GlyP	CG7254	FBgn0004507	1.64389	M/Z	e
Updo	CG1818	FBgn0033428	1.64278
CG14040	CG14040	FBgn0031676	1.64237
Oli	CG5545	FBgn0032651	1.64073	Z	e
fz3	CG16785	FBgn0027343	1.64069
CG17230	CG17230	FBgn0046225	1.63885
Duox	CG3131	FBgn0031464	1.63832
CG5414	CG5414	FBgn0036569/FBgn0085078	1.63808
CG8920	CG8920	FBgn0027529	1.63788	M	e
CG7922	CG7922	FBgn0038889	1.6359
Fen1	CG8648	FBgn0025832	1.63576
Alas	CG3017	FBgn0020764	1.63435
BG4	CG12297	FBgn0038928	1.63338
CG17352	CG17352	FBgn0035880	1.63063
Ctr1A	CG3977	FBgn0062413	1.63007
CG3590	CG3590	FBgn0038467	1.62991
CG3173	CG3173	FBgn0034964	1.62932	M/Z	b
alphaTub67C	CG8308	FBgn0087040	1.62923
CG8993	CG8993	FBgn0035334	1.62897
mthl5	CG6965	FBgn0037960	1.62845	Z	e
CG9870	CG9870	FBgn0031422	1.62739	M	c
mus308	CG6019	FBgn0002905	1.62719	M/Z	e
CG11695	CG11695	FBgn0030316	1.62649	M	c
CG8026	CG8026	FBgn0033391	1.62452	M	a, c
CG13083	CG13083	FBgn0032789	1.62382
CG15439	CG15439	FBgn0031606	1.62282
CG12264	CG12264	FBgn0032393	1.62229	Z	e
CG16863	CG16863	FBgn0028931	1.62165
SA	CG3423	FBgn0020616	1.62153	M/Z	b
CG31251	CG31251	FBgn0051251	1.61983
CG12721	CG12721	FBgn0030373	1.61971
CG8177	CG8177	FBgn0036043/FBgn0084676	1.61954
CG6701	CG6701	FBgn0033889	1.6179
CG17977	CG17977	FBgn0040778	1.61771
CG12717	CG12717	FBgn0030420	1.61553
CG5721	CG5721	FBgn0034315/FBgn0086526	1.6153	M	a
rt	CG6097	FBgn0003292	1.61502	M/Z	b
CG15916	CG15916	FBgn0030704	1.61319	M	c
CG7565	CG7565	FBgn0035833	1.61217	M/Z	b, e
CG14410	CG14410	FBgn0030583	1.6116
spict	CG12292	FBgn0032451	1.61143
CG10337	CG10337	FBgn0032805	1.61101
CG4502	CG4502	FBgn0031896	1.61084	M	a
l(2)06496	CG9893	FBgn0010622	1.61068
CG10688	CG10688	FBgn0036300	1.60964	M	c
FucTB	CG4435	FBgn0032117	1.6089	Z	b
CG12123	CG12123	FBgn0030039/FBgn0086194	1.60789	M	a, c
CG4065	CG4065	FBgn0034982/FBgn0086641	1.60785	M/Z	b, e
CG5646	CG5646	FBgn0039525	1.60777
Ubp64E	CG5486	FBgn0016756	1.6076
Coq2	CG9613	FBgn0037574	1.60671	M	c
p	CG9770	FBgn0086679	1.6056
Rbp9	CG3151	FBgn0010263	1.60527
CG10353	CG10353	FBgn0030349	1.60452
rod	CG1569	FBgn0003268	1.60253
CG2540	CG2540	FBgn0030411	1.60226	M/Z	b
Dgkepsilon	CG8657	FBgn0020930	1.60197
CG11967	CG11967	FBgn0037646	1.60163	M	c
c12.2	CG12149	FBgn0040234	1.60141
CG32795	CG32795	FBgn0040384	1.60097
MED14	CG12031	FBgn0035145	1.59703	M/Z	b
CG1516	CG1516	FBgn0027580	1.59635	M/Z	b, c
CG3639	CG3639	FBgn0031282	1.59411
CG13917	CG13917	FBgn0035237/FBgn0084614	1.59402	M/Z	b
CG8272	CG8272	FBgn0033337	1.59374
CG8206	CG8206	FBgn0030679	1.59312
APC7	CG14444	FBgn0029879	1.58981	M	a, c
CG11208	CG11208	FBgn0034488	1.58964	M/Z	b, e
CG7744	CG7744	FBgn0034447/FBgn0086599	1.58899
RhoGAP92B	CG4755	FBgn0038747	1.58794	M	c, e
CG1663	CG1663	FBgn0033449	1.58719	M	c
CG14777	CG14777	FBgn0026872	1.58611
CG1971	CG1971	FBgn0039881	1.58594
CG11109	CG11109	FBgn0037200	1.58465
mei-41	CG4252	FBgn0004367	1.58382
CG1360	CG1360	FBgn0033195	1.58343
CG12030	CG12030	FBgn0035147/FBgn0261214	1.5833	Z	e
Bc	NONE	FBgn0000165	1.58254
Ipk2	CG13688	FBgn0031267	1.58242	M	c
CG4752	CG4752	FBgn0034733	1.57931	M/Z	e
CG3764	CG3764	FBgn0036684	1.57868
Dot	CG2788	FBgn0015663	1.5779
CG3689	CG3689	FBgn0035987	1.57685
CG11396	CG11396	FBgn0037022	1.57653
CG1749	CG1749	FBgn0030305	1.57557	M/Z	c, e
Ork1	CG1615	FBgn0017561	1.57532	M	c
SMC1	CG6057	FBgn0040283	1.57488	Z	a
Nmnat	CG13645	FBgn0039254	1.57453
CG15717	CG15717	FBgn0030451	1.57192	M	c, e
CG33331	CG33331	FBgn0067628	1.57186
CG9987	CG9987	FBgn0032781	1.56944
CG12204	CG12204	FBgn0031022	1.5689	M	c
l(2)not	CG4084	FBgn0011297	1.56862
mos	CG8767	FBgn0033773	1.5686	M	c
CG1575	CG1575	FBgn0029999	1.56782	M	c
aft	CG5032	FBgn0026309	1.56654
CG4957	CG4957	FBgn0032205	1.56396	M/Z	b
synaptogyrin	CG10808	FBgn0033876	1.56313
CG13926	CG13926	FBgn0035243	1.56253
CG12316	CG12316	FBgn0036483	1.56239
GstS1	CG8938	FBgn0010226	1.56228	M/Z	e
mei-217/mei-218	CG33935	FBgn0002709/FBgn0028581	1.56181
Thor	CG8846	FBgn0022073	1.56157	Z	a, b, e
CG5118	CG5118	FBgn0031317	1.5605	M	c
CG30343	CG30343	FBgn0050343	1.5595
CG4061	CG4061	FBgn0025630	1.55878	M	e
Rad51D	CG6318	FBgn0030931	1.5582		c
CG14353	CG14353	FBgn0036771	1.55777
CG10151	CG10151	FBgn0033960	1.55763	Z	e
CG32425	CG32425	FBgn0052425	1.55737	M/Z	e
CG2061	CG2061	FBgn0027498	1.55734	M	c
olf186-M	CG14489	FBgn0015522	1.55672	M/Z	e
CG7386	CG7386	FBgn0035691	1.55667	M	c
mRpL46	CG13922	FBgn0035272	1.55667	M/Z	b, e
wash	CG13176	FBgn0033692	1.55587	M	c
CG11686	CG11686	FBgn0040551	1.55498	Z	e
CG5147	CG5147	FBgn0036775	1.55437	M	c
CG33330	CG33330	FBgn0053330	1.55255
l(3)04053	CG11238	FBgn0010830	1.5525	M/Z	e
CG42600	CG42600	FBgn0261016	1.55188
Obp99c	CG7584	FBgn0039682	1.55187	Z	e
CG4198	CG4198	FBgn0029753/FBgn0098337	1.55165
CG17660	CG17660	FBgn0031356	1.55159
CG6745	CG6745	FBgn0035901	1.55049	M	a, c, e
CG9416	CG9416	FBgn0034438	1.55033	Z	e
MED17	CG7957	FBgn0038578	1.54929	M/Z	b, e
Cog7	CG31040	FBgn0051040	1.5491
su(w[a])	CG42259	FBgn0003638/FBgn0259144	1.54903
Top3alpha	CG10123	FBgn0040268	1.54897
DNApol-alpha60	CG5553	FBgn0259676	1.54893
unc	CG1501	FBgn0003950	1.54872
Sin	CG10582	FBgn0028402	1.54845
hd	CG2669	FBgn0086695	1.54699
CG32250	CG32250	FBgn0052250	1.54633	M/Z	b
htt	CG9995	FBgn0027655	1.54613
La	CG10922	FBgn0011638	1.54599	M/Z	a, b, e
l(1)G0020	CG1994	FBgn0027330	1.54524
Mvl	CG3671	FBgn0011672	1.54513	M	e
CG34406	CG34406	FBgn0085435	1.54479
IP3K1	CG4026	FBgn0032147	1.54386	M	c
CG31689	CG31689	FBgn0031449	1.5436	Z	e
CG8858	CG8858	FBgn0033698	1.5433	M	c
CG8235	CG8235	FBgn0033351	1.54157	M/Z	a, e
E(z)	CG6502	FBgn0000629	1.54121	M/Z	b, e
rdgBbeta	CG17818	FBgn0027872	1.5412
CG17370	CG17370	FBgn0039381	1.54047	M	e
CG14434	CG14434	FBgn0029915	1.54025
CG40178/CG41320	CG40178	FBgn0058178/FBgn0085612	1.53983
CG7457	CG7457	FBgn0035812/FBgn0084235	1.53923	M/Z	e
sec5	CG8843	FBgn0031537	1.53879
Ercc1	CG10215	FBgn0028434	1.53832
Ahcy13	CG11654	FBgn0014455	1.53804	M	e
CG6191	CG6191	FBgn0027581	1.53795
pes	CG7228	FBgn0031969	1.53623
CG6638	CG6638	FBgn0035911	1.53546	M	c
mus301	CG7972	FBgn0002899	1.53482
del	CG9252	FBgn0086251	1.53454
CG6310	CG6310	FBgn0036121	1.5345
CG13865	CG13865	FBgn0039965	1.53296
CG17556/CG3678	CG17556	FBgn0038461/FBgn0038462	1.53235
CG10958	CG10958	FBgn0030004	1.53229	Z	e
Tom34	CG2708	FBgn0010812	1.5319
gammaTub37C	CG17566	FBgn0010097	1.53113	M	c
CG3011	CG3011	FBgn0029823/FBgn0261212	1.52887	M	c
ImpE2	CG1934	FBgn0001254	1.52737	Z	b, e
CG8526	CG8526	FBgn0037759	1.52729
alpha-Est3	CG1257	FBgn0015571	1.5271	M	c
CG9904	CG9904	FBgn0040336	1.52619
CycJ	CG10308	FBgn0010317	1.52614	M	a, c
CG14815	CG14815	FBgn0023516	1.52505	M	c
CG9641	CG9641	FBgn0031483	1.52293	M	e
Itp-r83A	CG1063	FBgn0010051	1.5216
PH4alphaPV	CG31015	FBgn0051015	1.52121	Z	e
cbt	CG4427	FBgn0043364	1.52101	M	e
CG10576	CG10576	FBgn0035630	1.52053
Hsp67Ba	CG4167	FBgn0001227	1.51941
Prx2540-1/Prx2540-2	CG12896	FBgn0033518/FBgn0033520	1.51897
CG14882	CG14882	FBgn0038429	1.51875	M	c
Bx	CG6500	FBgn0000242	1.51771	M/Z	c, e
insc	CG11312	FBgn0011674	1.51696
CG10420	CG10420	FBgn0039296	1.51648	M	a
fs(1)Ya	CG2707	FBgn0000927	1.51633	M	a, c
CG12018	CG12018	FBgn0027903	1.5155
CG34039	CG34039	FBgn0054039	1.5152
mRpL43	CG5479	FBgn0034893	1.51403	Z	e
ana3	CG13162	FBgn0033718	1.50926	M/Z	b
Ipod	CG2961	FBgn0030187	1.50923	Z	e
CG31674	CG31674	FBgn0051674	1.50837
CG3973	CG3973	FBgn0029881/FBgn0083444	1.50814
ana	CG8084	FBgn0011746	1.50806	Z	a
Aats-ala	CG13391	FBgn0027094	1.5079	M/Z	c, e
spz6	CG9196	FBgn0035056/FBgn0064423	1.50787
CG2017	CG2017	FBgn0037391	1.50781
CG7857	CG7857	FBgn0026738	1.50574	M	c
pst	CG8588	FBgn0035770	1.50564
CG34317/CG7950	CG34317	FBgn0085346/FBgn0260468	1.50516
CG2694	CG2694	FBgn0024991	1.50516	M/Z	a, c
CG3529	CG3529	FBgn0035995	1.50504	M/Z	c, e
CG11329	CG11329	FBgn0031848	1.50391	M	a
rut	CG9533	FBgn0003301	1.50381
CG4103	CG4103	FBgn0028925	1.50166
Genes are categorized as M (maternal), Z (zygotic), or M/Z (both maternal and zygotic) according to the following references.
(a) Arbeiman et al., (2002). Science 297 (5590): 2270-2275.
(b) De Renzis et al., (2007). PLoS Biol. 5(5): e117.
(c) Pilot et al., (2006). Development 133: 711-723.
(d) ten Bosche et al., (2006). Development 133: 1967-1977.
(e) BDGP Drosophila in situ database
