# Supplementary material for: STAT Is an Essential Activator of the Zygotic Genome in the Early Drosophila Embryo
Source: PLoS Genet. 2011 May 26;7(5):e1002086. doi: 10.1371/journal.pgen.1002086 (PMC3102735; doi:10.1371/journal.pgen.1002086)
Supplement: Table S6 — Zygotic and housekeeping gene sets. (XLSX) [file pgen.1002086.s013.xlsx]

## Sheet: Sheet1
ZYGOTIC GENE SET
Gene Symbol	CG Number	Flybase ID	Fold Change
ac	CG3796	FBgn0000022	-5.5125
Bsg25A	CG12205	FBgn0000227	-4.2402
dpp	CG9885	FBgn0000490	-3.12676
en	CG9015	FBgn0000577	-2.45803
eve	CG2328	FBgn0000606	-6.46302
ftz	CG2047	FBgn0001077	-6.94735
gt	CG7952	FBgn0001150	-5.94633
h	CG6494	FBgn0001168	-4.44612
hb	CG9786	FBgn0001180	-1.05322
hh	CG4637	FBgn0004644	-1.43296
hkb	CG9768	FBgn0261434	-4.64295
kni	CG4717	FBgn0001320	-4.35508
Kr	CG3340	FBgn0001325	-2.70015
nullo	CG14426	FBgn0004143	-5.43989
odd	CG3851	FBgn0002985	-4.62345
opa	CG1133	FBgn0003002	-7.96919
os	CG5993	FBgn0004956	-2.26189
prd	CG6716	FBgn0003145	-4.78202
ptc	CG2411	FBgn0003892	-1.18325
rho	CG1004	FBgn0004635	-2.51204
run	CG1849	FBgn0003300	-4.10815
sala	CG4922	FBgn0003313	-4.33809
sc	CG3827	FBgn0004170	-3.45149
sisA	CG1641	FBgn0003411	-4.18868
slam	CG9506	FBgn0043854	-2.39021
slp1	CG16738	FBgn0003430	-4.27098
slp2	CG2939	FBgn0004567	-2.88132
sna	CG3956	FBgn0003448	-3.46682
sog	CG9224	FBgn0003463	-2.03933
SoxN	CG18024	FBgn0029123	-3.5183
Sry-alpha	CG17957	FBgn0003510	-6.76108
Sxl	CG18350	FBgn0003659	-1.89564
tll	CG1378	FBgn0003720	-5.63403
twi	CG2956	FBgn0003900	-3.52045
upd2	CG5988	FBgn0030904	1.08914
upd3	CG33542	FBgn0053542	1.00504
wg	CG4889	FBgn0004009	-2.40084
frs/Z600	CG17962	FBgn0004052	-6.29878
zen	CG1046	FBgn0004053	-6.1913
zen2	CG1048	FBgn0004054	-4.55518
HOUSEKEEPING GENE SET
Gene Symbol	CG Number	Flybase ID	Fold Change
Act5C	CG12051	FBgn0000042	-1.01839
Act42A	CG4027	FBgn0000043	1.06959
DNaseII	CG7780	FBgn0000477	-3.72787
Gapdh1	CG12055	FBgn0001091	1.13653
Gapdh2	CG8893	FBgn0001092	1.16605
RpI1	CG10122	FBgn0019938	1.22505
RpI12	CG13418	FBgn0038903	1.08061
RpI135	CG4033	FBgn0003278	1.15665
RpII140	CG3180	FBgn0003276	-1.29013
RpII15	CG3284	FBgn0004855	-1.05424
RpII18	CG1163	FBgn0003275	-1.07898
RpII215	CG1554	FBgn0003277	1.02495
RpII33	CG7885	FBgn0026373	-1.19434
RpIII128	CG8344	FBgn0004463	1.47621
RpL10Aa	CG3843	FBgn0038281	1.00318
RpL10Ab	CG7283	FBgn0036213	-1.1099
RpL11	CG7726	FBgn0013325	-1
RpL12	CG3195	FBgn0034968	-1.04044
RpL13	CG4651	FBgn0011272	-1.04224
RpL13A	CG1475	FBgn0037351	-1.03355
RpL14	CG6253	FBgn0017579	1.01035
RpL15	CG17420	FBgn0028697	-1.00668
RpL17	CG3203	FBgn0029897	-1.06525
RpL18	CG8615	FBgn0035753	-1.01513
RpL18A	CG6510	FBgn0010409	1.02447
RpL19	CG2746	FBgn0002607	-1.00202
RpL21	CG12775	FBgn0032987	-1.02618
RpL22	CG7434	FBgn0015288	-1.04832
RpL28	CG12740	FBgn0035422	-1.02329
RpL32	CG7939	FBgn0002626	1.02004
RpS10b	CG14206	FBgn0261593	-1.01916
RpS15Aa	CG2033	FBgn0010198	-1.06685
SF1	CG5836	FBgn0025571	-1.29785
Spt3	CG3169	FBgn0037981	-1.28906
Taf1	CG17603	FBgn0010355	-1.77751
Tbp	CG9874	FBgn0003687	1.09267
TfIIA-S-2	CG11639	FBgn0040338	1.00821
TfIIB	CG5193	FBgn0004915	-1.19135
TfIIS	CG3710	FBgn0010422	-1.05993
Ubi-p63E	CG11624	FBgn0003943	-1.01982
